# Supplementary material for: Termination of the integrated stress response
Source: Science. Author manuscript; Available in PMC 2025 Dec 25. (PMC7618491; doi:10.1126/science.adw5137)
Supplement: Tables S1-S2, S4-S8 [file EMS210837-supplement-Tables_S1_S2__S4_S8.zip]

Archive with 2 entries (2 files):
- Tables S1-S2, S4-S8.xlsx
- __MACOSX/._Tables S1-S2, S4-S8.xlsx
