# Supplementary material for: Termination of the integrated stress response
Source: Science. Author manuscript; Available in PMC 2025 Dec 25. (PMC7618491; doi:10.1126/science.adw5137)
Supplement: Tables S1-S2, S4-S8 [file EMS210837-supplement-Tables_S1_S2__S4_S8.zip › Tables S1-S2, S4-S8.xlsx]

## Sheet: Table S1
			Table S1 corresponding to Figure 1B. Mass spectrometry analyses of proteins from visible bands excised from Coomassie gel of eluate of Flag-R15B414-713 immunopurification
							Exclusive unique peptide counts (Scaffold v5)
			Identified Proteins			Molecular Weight	A1	B1	C1	D1	E1	F1	G1	H1	I1
			Eukaryotic translation initiation factor 2 subunit 1 OS=Homo sapiens OX=9606 GN=EIF2S1 PE=1 SV=3			36 kDa	14	16	17	19	23	23	27	39	19
			Serine/threonine-protein phosphatase PP1-gamma catalytic subunit OS=Homo sapiens OX=9606 GN=PPP1CC PE=1 SV=1			37 kDa	5	5	3	10	7	8	14	21	8
			Eukaryotic translation initiation factor 2 subunit 3 OS=Homo sapiens OX=9606 GN=EIF2S3 PE=1 SV=3			51 kDa	20	19	22	39	14	16	18	20	13
			Eukaryotic translation initiation factor 2 subunit 2 OS=Homo sapiens OX=9606 GN=EIF2S2 PE=1 SV=2			38 kDa	16	10	19	28	47	16	11	19	15
			Translation initiation factor eIF-2B subunit alpha OS=Homo sapiens OX=9606 GN=EIF2B1 PE=1 SV=1			34 kDa	2	1	6	6	4	5	10	18	25
			MKI67 FHA domain-interacting nucleolar phosphoprotein OS=Homo sapiens OX=9606 GN=NIFK PE=1 SV=1			34 kDa	0	0	0	0	0	0	2	15	0
			28S ribosomal protein S22, mitochondrial OS=Homo sapiens OX=9606 GN=MRPS22 PE=1 SV=1			41 kDa	0	0	0	0	0	5	18	14	0
			Translation initiation factor eIF-2B subunit beta OS=Homo sapiens OX=9606 GN=EIF2B2 PE=1 SV=3			39 kDa	4	1	4	6	7	11	15	13	3
			Serum albumin OS=Homo sapiens OX=9606 GN=ALB PE=1 SV=2			69 kDa	6	3	9	7	11	10	15	13	17
			Leucine-rich repeat-containing protein 59 OS=Homo sapiens OX=9606 GN=LRRC59 PE=1 SV=1			35 kDa	0	0	0	0	0	1	5	13	1
			rRNA 2'-O-methyltransferase fibrillarin OS=Homo sapiens OX=9606 GN=FBL PE=1 SV=2			34 kDa	0	1	0	0	0	0	1	13	0
			Heat shock 70 kDa protein 1A OS=Homo sapiens OX=9606 GN=HSPA1A PE=1 SV=1			70 kDa	22	39	21	20	11	17	9	12	11
			Protein phosphatase 1 regulatory subunit 15B OS=Homo sapiens OX=9606 GN=PPP1R15B PE=1 SV=1			79 kDa	10	11	11	10	15	12	10	12	7
			Casein kinase I isoform alpha OS=Homo sapiens OX=9606 GN=CSNK1A1 PE=1 SV=2			39 kDa	0	0	0	1	0	3	10	12	0
			Lactotransferrin OS=Homo sapiens OX=9606 GN=LTF PE=1 SV=6			78 kDa	0	0	0	3	9	1	7	12	16
			Replication factor C subunit 5 OS=Homo sapiens OX=9606 GN=RFC5 PE=1 SV=1			38 kDa	0	0	0	0	0	0	11	12	0
			Eukaryotic translation initiation factor 3 subunit I OS=Homo sapiens OX=9606 GN=EIF3I PE=1 SV=1			37 kDa	0	0	0	0	0	0	5	12	0
			Mitochondrial genome maintenance exonuclease 1 OS=Homo sapiens OX=9606 GN=MGME1 PE=1 SV=1			39 kDa	0	0	0	0	0	0	0	12	3
			Insulin receptor substrate 4 OS=Homo sapiens OX=9606 GN=IRS4 PE=1 SV=1			134 kDa	30	26	21	20	12	9	11	11	7
			Acyl-coenzyme A thioesterase 8 OS=Homo sapiens OX=9606 GN=ACOT8 PE=1 SV=1			36 kDa	0	0	0	0	2	2	6	11	1
			60S ribosomal protein L5 OS=Homo sapiens OX=9606 GN=RPL5 PE=1 SV=3			34 kDa	0	0	0	0	0	0	0	11	1
			60S acidic ribosomal protein P0 OS=Homo sapiens OX=9606 GN=RPLP0 PE=1 SV=1			34 kDa	0	0	0	0	0	0	1	11	4
			Translation initiation factor eIF-2B subunit gamma OS=Homo sapiens OX=9606 GN=EIF2B3 PE=1 SV=1			50 kDa	7	10	18	31	12	6	4	10	6
			Protein FRG1 OS=Homo sapiens OX=9606 GN=FRG1 PE=1 SV=1			29 kDa	0	0	0	0	0	1	1	10	13
			BTB/POZ domain-containing protein KCTD12 OS=Homo sapiens OX=9606 GN=KCTD12 PE=1 SV=1			36 kDa	0	0	0	0	0	0	2	10	0
			Transcription termination factor 1, mitochondrial OS=Homo sapiens OX=9606 GN=MTERF1 PE=1 SV=1			46 kDa	0	0	0	0	0	0	0	10	0
			Actin, cytoplasmic 1 OS=Homo sapiens OX=9606 GN=ACTB PE=1 SV=1			42 kDa	8	9	10	11	14	19	9	9	9
			Replication factor C subunit 3 OS=Homo sapiens OX=9606 GN=RFC3 PE=1 SV=2			41 kDa	0	0	0	0	0	3	10	9	0
			Casein kinase II subunit alpha' OS=Homo sapiens OX=9606 GN=CSNK2A2 PE=1 SV=1			41 kDa	0	0	0	0	2	3	8	9	0
			40S ribosomal protein S3 OS=Homo sapiens OX=9606 GN=RPS3 PE=1 SV=2			27 kDa	1	0	1	4	4	3	3	9	8
			Mitochondrial import inner membrane translocase subunit TIM50 OS=Homo sapiens OX=9606 GN=TIMM50 PE=1 SV=2			40 kDa	0	0	0	0	0	1	8	9	0
			39S ribosomal protein L3, mitochondrial OS=Homo sapiens OX=9606 GN=MRPL3 PE=1 SV=1			39 kDa	0	0	0	0	0	0	6	9	0
			Activator of basal transcription 1 OS=Homo sapiens OX=9606 GN=ABT1 PE=1 SV=1			31 kDa	0	0	0	0	0	0	3	9	2
			Nucleolar protein 7 OS=Homo sapiens OX=9606 GN=NOL7 PE=1 SV=2			29 kDa	0	0	0	0	0	0	5	9	0
			Ribonuclease P protein subunit p38 OS=Homo sapiens OX=9606 GN=RPP38 PE=1 SV=2			32 kDa	0	0	0	0	0	0	0	9	0
			Methylosome protein 50 OS=Homo sapiens OX=9606 GN=WDR77 PE=1 SV=1			37 kDa	0	1	1	4	4	5	9	8	2
			Translation initiation factor eIF-2B subunit epsilon OS=Homo sapiens OX=9606 GN=EIF2B5 PE=1 SV=3			80 kDa	29	13	17	17	7	3	2	8	9
			Heterogeneous nuclear ribonucleoprotein A1 OS=Homo sapiens OX=9606 GN=HNRNPA1 PE=1 SV=5			39 kDa	0	0	0	0	0	2	2	8	2
			Dimethyladenosine transferase 1, mitochondrial OS=Homo sapiens OX=9606 GN=TFB1M PE=1 SV=1			40 kDa	0	0	0	0	0	0	12	8	0
			NADH dehydrogenase [ubiquinone] 1 alpha subcomplex subunit 9, mitochondrial OS=Homo sapiens OX=9606 GN=NDUFA9 PE=1 SV=2			43 kDa	0	0	0	0	0	0	0	8	0
			Probable tRNA N6-adenosine threonylcarbamoyltransferase OS=Homo sapiens OX=9606 GN=OSGEP PE=1 SV=1			36 kDa	0	0	0	0	0	0	0	8	0
			Ribonuclease P protein subunit p30 OS=Homo sapiens OX=9606 GN=RPP30 PE=1 SV=1			29 kDa	0	0	0	0	0	0	0	8	0
			Mitochondrial mRNA pseudouridine synthase RPUSD3 OS=Homo sapiens OX=9606 GN=RPUSD3 PE=1 SV=3			38 kDa	0	0	0	0	0	0	0	8	0
			Ribosomal RNA-processing protein 7 homolog A OS=Homo sapiens OX=9606 GN=RRP7A PE=1 SV=2			32 kDa	0	0	0	0	0	0	0	8	0
			Heterogeneous nuclear ribonucleoproteins A2/B1 OS=Homo sapiens OX=9606 GN=HNRNPA2B1 PE=1 SV=2			37 kDa	0	0	0	0	0	5	7	7	0
			Replication factor C subunit 4 OS=Homo sapiens OX=9606 GN=RFC4 PE=1 SV=2			40 kDa	0	0	0	0	0	3	12	7	0
			Replication factor C subunit 2 OS=Homo sapiens OX=9606 GN=RFC2 PE=1 SV=3			39 kDa	0	0	0	0	0	2	11	7	0
			Annexin A2 OS=Homo sapiens OX=9606 GN=ANXA2 PE=1 SV=2			39 kDa	1	1	1	1	1	0	8	7	2
			Mortality factor 4-like protein 2 OS=Homo sapiens OX=9606 GN=MORF4L2 PE=1 SV=1			32 kDa	0	0	0	0	0	0	1	7	3
			E3 ubiquitin-protein ligase CHIP OS=Homo sapiens OX=9606 GN=STUB1 PE=1 SV=2			35 kDa	0	0	0	0	0	0	0	7	1
			F-actin-capping protein subunit alpha-1 OS=Homo sapiens OX=9606 GN=CAPZA1 PE=1 SV=3			33 kDa	0	0	0	0	0	0	0	7	0
			Transcription elongation factor, mitochondrial OS=Homo sapiens OX=9606 GN=TEFM PE=1 SV=1			42 kDa	0	0	0	0	0	0	0	7	0
			Serine/threonine-protein phosphatase PP1-beta catalytic subunit OS=Homo sapiens OX=9606 GN=PPP1CB PE=1 SV=3			37 kDa	1	1	1	2	1	2	4	6	1
			40S ribosomal protein S4, X isoform OS=Homo sapiens OX=9606 GN=RPS4X PE=1 SV=2			30 kDa	5	3	3	3	1	2	2	6	8
			Very-long-chain (3R)-3-hydroxyacyl-CoA dehydratase 3 OS=Homo sapiens OX=9606 GN=HACD3 PE=1 SV=2			43 kDa	2	2	2	2	2	2	2	6	7
			Heterogeneous nuclear ribonucleoprotein D-like OS=Homo sapiens OX=9606 GN=HNRNPDL PE=1 SV=3			46 kDa	0	0	0	2	1	2	4	6	0
			40S ribosomal protein SA OS=Homo sapiens OX=9606 GN=RPSA PE=1 SV=4			33 kDa	0	0	0	0	0	1	4	6	0
			Putative tRNA (cytidine(32)/guanosine(34)-2'-O)-methyltransferase OS=Homo sapiens OX=9606 GN=FTSJ1 PE=1 SV=2			36 kDa	0	0	0	0	0	0	6	6	1
			L-lactate dehydrogenase A chain OS=Homo sapiens OX=9606 GN=LDHA PE=1 SV=2			37 kDa	0	0	0	0	0	0	0	6	2
			Nucleophosmin OS=Homo sapiens OX=9606 GN=NPM1 PE=1 SV=2			33 kDa	0	0	0	0	0	0	1	6	0
			Uncharacterized protein C1orf131 OS=Homo sapiens OX=9606 GN=C1orf131 PE=1 SV=4			33 kDa	0	0	0	0	0	0	4	6	0
			Mitochondrial mRNA pseudouridine synthase TRUB2 OS=Homo sapiens OX=9606 GN=TRUB2 PE=1 SV=1			37 kDa	0	0	0	0	0	0	3	6	0
			Heterogeneous nuclear ribonucleoprotein H3 OS=Homo sapiens OX=9606 GN=HNRNPH3 PE=1 SV=2			37 kDa	0	0	0	0	0	0	0	6	1
			Melanoma-associated antigen F1 OS=Homo sapiens OX=9606 GN=MAGEF1 PE=1 SV=2			35 kDa	0	0	0	0	0	0	0	6	0
			Ribosome production factor 2 homolog OS=Homo sapiens OX=9606 GN=RPF2 PE=1 SV=2			36 kDa	0	0	0	0	0	0	0	6	0
			Protein SEC13 homolog OS=Homo sapiens OX=9606 GN=SEC13 PE=1 SV=3			36 kDa	0	0	0	0	0	0	0	6	0
			RNA 3'-terminal phosphate cyclase-like protein OS=Homo sapiens OX=9606 GN=RCL1 PE=1 SV=3			41 kDa	0	0	0	0	0	3	9	5	0
			G patch domain-containing protein 4 OS=Homo sapiens OX=9606 GN=GPATCH4 PE=1 SV=2			50 kDa	0	0	14	4	2	2	5	5	1
			Protein arginine N-methyltransferase 5 OS=Homo sapiens OX=9606 GN=PRMT5 PE=1 SV=4			73 kDa	9	25	10	8	1	1	7	5	0
			ADP/ATP translocase 2 OS=Homo sapiens OX=9606 GN=SLC25A5 PE=1 SV=7			33 kDa	1	0	0	0	1	0	0	5	15
			Prolactin-inducible protein OS=Homo sapiens OX=9606 GN=PIP PE=1 SV=1			17 kDa	0	0	0	1	0	0	0	5	4
			DDB1- and CUL4-associated factor 7 OS=Homo sapiens OX=9606 GN=DCAF7 PE=1 SV=1			39 kDa	0	0	0	0	0	0	7	5	0
			Polymeric immunoglobulin receptor OS=Homo sapiens OX=9606 GN=PIGR PE=1 SV=4			83 kDa	0	0	0	0	1	0	3	5	7
			Eukaryotic translation initiation factor 3 subunit M OS=Homo sapiens OX=9606 GN=EIF3M PE=1 SV=1			43 kDa	0	0	0	0	0	0	6	5	0
			Beta-1,3-galactosyltransferase 6 OS=Homo sapiens OX=9606 GN=B3GALT6 PE=1 SV=2			37 kDa	0	3	0	0	0	0	1	5	0
			RNA-binding protein Raly OS=Homo sapiens OX=9606 GN=RALY PE=1 SV=1			32 kDa	0	0	0	0	0	0	5	5	0
			26S proteasome non-ATPase regulatory subunit 14 OS=Homo sapiens OX=9606 GN=PSMD14 PE=1 SV=1			35 kDa	0	0	0	0	0	0	0	5	0
			Regulation of nuclear pre-mRNA domain-containing protein 1A OS=Homo sapiens OX=9606 GN=RPRD1A PE=1 SV=1			36 kDa	0	0	0	0	0	0	0	5	0
			Protein FAM216A OS=Homo sapiens OX=9606 GN=FAM216A PE=2 SV=1			31 kDa	0	0	0	0	0	0	0	5	0
			tRNA modification GTPase GTPBP3, mitochondrial OS=Homo sapiens OX=9606 GN=GTPBP3 PE=1 SV=2			52 kDa	0	0	0	0	0	0	0	5	0
			Probable cytosolic iron-sulfur protein assembly protein CIAO1 OS=Homo sapiens OX=9606 GN=CIAO1 PE=1 SV=1			38 kDa	0	0	0	0	0	0	0	5	0
			Neuroguidin OS=Homo sapiens OX=9606 GN=NGDN PE=1 SV=1			36 kDa	0	0	0	0	0	0	0	5	0
			Pentatricopeptide repeat-containing protein 2, mitochondrial OS=Homo sapiens OX=9606 GN=PTCD2 PE=1 SV=3			44 kDa	0	0	0	0	0	0	0	5	0
			Transcription initiation factor IIB OS=Homo sapiens OX=9606 GN=GTF2B PE=1 SV=1			35 kDa	0	0	0	0	0	0	0	5	0
			tRNA selenocysteine 1-associated protein 1 OS=Homo sapiens OX=9606 GN=TRNAU1AP PE=1 SV=1			32 kDa	0	0	0	0	0	0	0	5	0
			Reticulocalbin-2 OS=Homo sapiens OX=9606 GN=RCN2 PE=1 SV=1			37 kDa	0	0	0	0	6	8	0	4	1
			Ubiquitin-60S ribosomal protein L40 OS=Homo sapiens OX=9606 GN=UBA52 PE=1 SV=2			15 kDa	4	4	5	5	5	4	3	4	2
			Protein CYR61 OS=Homo sapiens OX=9606 GN=CYR61 PE=1 SV=1			42 kDa	0	0	0	0	0	4	4	4	0
			Parafibromin OS=Homo sapiens OX=9606 GN=CDC73 PE=1 SV=1			61 kDa	0	5	3	0	0	3	0	4	0
			Serine/threonine-protein phosphatase PP1-alpha catalytic subunit OS=Homo sapiens OX=9606 GN=PPP1CA PE=1 SV=1			38 kDa	2	1	1	2	3	3	3	4	2
			Heterogeneous nuclear ribonucleoproteins C1/C2 OS=Homo sapiens OX=9606 GN=HNRNPC PE=1 SV=4			34 kDa	0	0	0	0	0	3	10	4	0
			Desmoplakin OS=Homo sapiens OX=9606 GN=DSP PE=1 SV=3			332 kDa	0	3	4	1	0	1	0	4	3
			Glyceraldehyde-3-phosphate dehydrogenase OS=Homo sapiens OX=9606 GN=GAPDH PE=1 SV=3			36 kDa	2	2	1	2	3	1	3	4	2
			Protein transport protein Sec61 subunit alpha isoform 1 OS=Homo sapiens OX=9606 GN=SEC61A1 PE=1 SV=2			52 kDa	1	0	0	1	0	1	6	4	3
			Alpha-enolase OS=Homo sapiens OX=9606 GN=ENO1 PE=1 SV=2			47 kDa	0	1	0	1	0	1	1	4	0
			Immunoglobulin heavy constant alpha 1 OS=Homo sapiens OX=9606 GN=IGHA1 PE=1 SV=2			38 kDa	0	0	0	0	2	1	4	4	5
			Eukaryotic translation initiation factor 5 OS=Homo sapiens OX=9606 GN=EIF5 PE=1 SV=2			49 kDa	0	2	10	18	3	0	1	4	2
			Probable ATP-dependent RNA helicase DDX52 OS=Homo sapiens OX=9606 GN=DDX52 PE=1 SV=3			68 kDa	1	12	4	1	0	0	0	4	0
			Mitotic checkpoint protein BUB3 OS=Homo sapiens OX=9606 GN=BUB3 PE=1 SV=1			37 kDa	0	0	0	0	0	0	5	4	0
			Dimethyladenosine transferase 2, mitochondrial OS=Homo sapiens OX=9606 GN=TFB2M PE=1 SV=1			45 kDa	0	0	0	0	0	0	5	4	0
			Phosphatidylserine synthase 1 OS=Homo sapiens OX=9606 GN=PTDSS1 PE=1 SV=1			56 kDa	0	0	0	1	0	0	2	4	0
			Emerin OS=Homo sapiens OX=9606 GN=EMD PE=1 SV=1			29 kDa	0	0	0	0	0	0	0	4	4
			Coiled-coil domain-containing protein 137 OS=Homo sapiens OX=9606 GN=CCDC137 PE=1 SV=1			33 kDa	0	0	0	0	0	0	1	4	0
			Bifunctional methylenetetrahydrofolate dehydrogenase/cyclohydrolase, mitochondrial OS=Homo sapiens OX=9606 GN=MTHFD2 PE=1 SV=2			38 kDa	0	0	0	0	0	0	0	4	0
			Ribose-phosphate pyrophosphokinase 1 OS=Homo sapiens OX=9606 GN=PRPS1 PE=1 SV=2			35 kDa	0	0	0	0	0	0	0	4	0
			1-acyl-sn-glycerol-3-phosphate acyltransferase delta OS=Homo sapiens OX=9606 GN=AGPAT4 PE=1 SV=1			44 kDa	0	0	0	0	0	0	0	4	0
			Biliverdin reductase A OS=Homo sapiens OX=9606 GN=BLVRA PE=1 SV=2			33 kDa	0	0	0	0	0	0	0	4	0
			Calcium-binding protein 39 OS=Homo sapiens OX=9606 GN=CAB39 PE=1 SV=1			40 kDa	0	0	0	0	0	0	0	4	0
			Cytoplasmic tRNA 2-thiolation protein 1 OS=Homo sapiens OX=9606 GN=CTU1 PE=1 SV=1			36 kDa	0	0	0	0	0	0	0	4	0
			Serine protease HTRA2, mitochondrial OS=Homo sapiens OX=9606 GN=HTRA2 PE=1 SV=2			49 kDa	0	0	0	0	0	0	0	4	0
			Serine/threonine-protein phosphatase 2A catalytic subunit alpha isoform OS=Homo sapiens OX=9606 GN=PPP2CA PE=1 SV=1			36 kDa	0	0	0	0	0	0	0	4	0
			ELAV-like protein 1 OS=Homo sapiens OX=9606 GN=ELAVL1 PE=1 SV=2			36 kDa	0	0	0	0	0	0	0	4	0
			ERI1 exoribonuclease 3 OS=Homo sapiens OX=9606 GN=ERI3 PE=1 SV=2			37 kDa	0	0	0	0	0	0	0	4	0
			Casein kinase II subunit alpha OS=Homo sapiens OX=9606 GN=CSNK2A1 PE=1 SV=1			45 kDa	0	0	0	5	10	10	5	3	1
			Programmed cell death protein 2 OS=Homo sapiens OX=9606 GN=PDCD2 PE=1 SV=2			39 kDa	0	0	0	1	4	7	3	3	0
			Poly(rC)-binding protein 1 OS=Homo sapiens OX=9606 GN=PCBP1 PE=1 SV=2			37 kDa	0	0	0	0	1	6	7	3	0
			Tissue factor pathway inhibitor OS=Homo sapiens OX=9606 GN=TFPI PE=1 SV=1			35 kDa	0	0	0	0	0	2	1	3	0
			Haloacid dehalogenase-like hydrolase domain-containing 5 OS=Homo sapiens OX=9606 GN=HDHD5 PE=1 SV=1			46 kDa	0	0	0	0	0	2	0	3	0
			Heat shock cognate 71 kDa protein OS=Homo sapiens OX=9606 GN=HSPA8 PE=1 SV=1			71 kDa	17	17	2	2	1	1	0	3	0
			60S ribosomal protein L3 OS=Homo sapiens OX=9606 GN=RPL3 PE=1 SV=2			46 kDa	0	0	0	1	4	1	0	3	0
			Neural Wiskott-Aldrich syndrome protein OS=Homo sapiens OX=9606 GN=WASL PE=1 SV=2			55 kDa	0	0	0	0	0	1	0	3	0
			IQ calmodulin-binding motif-containing protein 1 OS=Homo sapiens OX=9606 GN=IQCB1 PE=1 SV=1			69 kDa	8	24	12	16	3	0	2	3	1
			Glutaminyl-peptide cyclotransferase-like protein OS=Homo sapiens OX=9606 GN=QPCTL PE=1 SV=2			43 kDa	0	0	0	0	0	0	8	3	0
			Protein S100-A8 OS=Homo sapiens OX=9606 GN=S100A8 PE=1 SV=1			11 kDa	3	1	0	0	1	0	0	3	0
			Thyroid transcription factor 1-associated protein 26 OS=Homo sapiens OX=9606 GN=CCDC59 PE=1 SV=2			29 kDa	2	0	0	0	2	0	0	3	4
			Polymerase delta-interacting protein 2 OS=Homo sapiens OX=9606 GN=POLDIP2 PE=1 SV=1			42 kDa	0	0	0	0	0	0	7	3	0
			Phosphatidylinositol 5-phosphate 4-kinase type-2 beta OS=Homo sapiens OX=9606 GN=PIP4K2B PE=1 SV=1			47 kDa	0	0	0	7	2	0	0	3	0
			Immunoglobulin kappa constant OS=Homo sapiens OX=9606 GN=IGKC PE=1 SV=2			12 kDa	0	0	0	0	1	0	1	3	1
			28S ribosomal protein S35, mitochondrial OS=Homo sapiens OX=9606 GN=MRPS35 PE=1 SV=1			37 kDa	0	0	0	0	0	0	4	3	0
			Deoxynucleotidyltransferase terminal-interacting protein 1 OS=Homo sapiens OX=9606 GN=DNTTIP1 PE=1 SV=2			37 kDa	0	0	0	0	0	0	3	3	0
			Ceramide synthase 2 OS=Homo sapiens OX=9606 GN=CERS2 PE=1 SV=1			45 kDa	0	0	0	0	0	0	2	3	0
			DNA excision repair protein ERCC-1 OS=Homo sapiens OX=9606 GN=ERCC1 PE=1 SV=1			33 kDa	0	0	0	0	0	0	0	3	0
			WD repeat-containing protein WRAP73 OS=Homo sapiens OX=9606 GN=WRAP73 PE=1 SV=1			52 kDa	0	0	0	0	0	0	0	3	3
			5'-AMP-activated protein kinase subunit gamma-2 OS=Homo sapiens OX=9606 GN=PRKAG2 PE=1 SV=1			63 kDa	0	0	1	0	0	0	0	3	0
			Rho guanine nucleotide exchange factor 39 OS=Homo sapiens OX=9606 GN=ARHGEF39 PE=1 SV=1			38 kDa	0	0	0	0	0	0	0	3	0
			Mitochondrial fission regulator 1-like OS=Homo sapiens OX=9606 GN=MTFR1L PE=1 SV=2			32 kDa	0	0	0	0	0	0	0	3	0
			Acyl-CoA desaturase OS=Homo sapiens OX=9606 GN=SCD PE=1 SV=2			42 kDa	0	0	0	0	0	0	0	3	0
			DnaJ homolog subfamily B member 2 OS=Homo sapiens OX=9606 GN=DNAJB2 PE=1 SV=3			36 kDa	0	0	0	0	0	0	0	3	0
			CDK-activating kinase assembly factor MAT1 OS=Homo sapiens OX=9606 GN=MNAT1 PE=1 SV=1			36 kDa	0	0	0	0	0	0	0	3	0
			AH receptor-interacting protein OS=Homo sapiens OX=9606 GN=AIP PE=1 SV=2			38 kDa	0	0	0	0	0	0	0	3	0
			Syntaxin-17 OS=Homo sapiens OX=9606 GN=STX17 PE=1 SV=2			33 kDa	0	0	0	0	0	0	0	3	0
			Tetratricopeptide repeat protein 19, mitochondrial OS=Homo sapiens OX=9606 GN=TTC19 PE=1 SV=4			42 kDa	0	0	0	0	0	0	0	3	0
			Survival motor neuron protein OS=Homo sapiens OX=9606 GN=SMN1 PE=1 SV=1			32 kDa	0	0	0	0	0	0	0	3	0
			Eukaryotic translation initiation factor 3 subunit J OS=Homo sapiens OX=9606 GN=EIF3J PE=1 SV=2			29 kDa	0	0	0	0	0	0	0	3	0
			Transcription elongation factor A protein-like 4 OS=Homo sapiens OX=9606 GN=TCEAL4 PE=1 SV=2			25 kDa	0	0	0	0	0	0	0	3	0
			Phosphatidylserine decarboxylase proenzyme, mitochondrial OS=Homo sapiens OX=9606 GN=PISD PE=2 SV=4			47 kDa	0	0	0	0	0	0	0	3	0
			Pyruvate dehydrogenase E1 component subunit beta, mitochondrial OS=Homo sapiens OX=9606 GN=PDHB PE=1 SV=3			39 kDa	0	0	0	0	0	0	0	3	0
			Translation initiation factor eIF-2B subunit delta OS=Homo sapiens OX=9606 GN=EIF2B4 PE=1 SV=2			58 kDa	12	19	25	18	8	6	6	2	1
			Activating signal cointegrator 1 complex subunit 1 OS=Homo sapiens OX=9606 GN=ASCC1 PE=1 SV=1			46 kDa	0	0	0	0	4	6	0	2	0
			Elongation factor 1-alpha 1 OS=Homo sapiens OX=9606 GN=EEF1A1 PE=1 SV=1			50 kDa	2	3	2	8	3	4	0	2	3
			Beta-arrestin-2 OS=Homo sapiens OX=9606 GN=ARRB2 PE=1 SV=2			46 kDa	0	0	0	1	8	3	1	2	0
			Casein kinase I isoform epsilon OS=Homo sapiens OX=9606 GN=CSNK1E PE=1 SV=1			47 kDa	0	0	0	1	9	3	0	2	0
			40S ribosomal protein S25 OS=Homo sapiens OX=9606 GN=RPS25 PE=1 SV=1			14 kDa	1	0	1	0	1	3	3	2	4
			Poly(rC)-binding protein 2 OS=Homo sapiens OX=9606 GN=PCBP2 PE=1 SV=1			39 kDa	0	0	0	0	0	3	3	2	0
			Tubulin alpha-1B chain OS=Homo sapiens OX=9606 GN=TUBA1B PE=1 SV=1			50 kDa	2	3	5	16	2	2	0	2	1
			Dermcidin OS=Homo sapiens OX=9606 GN=DCD PE=1 SV=2			11 kDa	2	2	3	2	2	2	2	2	2
			Histone H4 OS=Homo sapiens OX=9606 GN=HIST1H4A PE=1 SV=2			11 kDa	2	2	2	1	3	2	2	2	3
			45 kDa calcium-binding protein OS=Homo sapiens OX=9606 GN=SDF4 PE=1 SV=1			42 kDa	0	0	0	0	8	2	0	2	1
			Histone H1.3 OS=Homo sapiens OX=9606 GN=HIST1H1D PE=1 SV=2			22 kDa	1	1	1	1	1	1	1	2	1
			Histone H2B type 1-C/E/F/G/I OS=Homo sapiens OX=9606 GN=HIST1H2BC PE=1 SV=4			14 kDa	2	1	0	0	1	1	0	2	2
			Trifunctional enzyme subunit beta, mitochondrial OS=Homo sapiens OX=9606 GN=HADHB PE=1 SV=3			51 kDa	0	0	1	13	4	1	0	2	0
			60S ribosomal protein L13 OS=Homo sapiens OX=9606 GN=RPL13 PE=1 SV=4			24 kDa	0	0	0	1	0	1	0	2	3
			Heterogeneous nuclear ribonucleoprotein A/B OS=Homo sapiens OX=9606 GN=HNRNPAB PE=1 SV=2			36 kDa	0	0	0	0	0	1	1	2	0
			Zinc finger protein 302 OS=Homo sapiens OX=9606 GN=ZNF302 PE=1 SV=1			55 kDa	0	0	0	0	2	1	0	2	0
			[3-methyl-2-oxobutanoate dehydrogenase [lipoamide]] kinase, mitochondrial OS=Homo sapiens OX=9606 GN=BCKDK PE=1 SV=2			46 kDa	0	0	0	0	0	1	0	2	0
			Extended synaptotagmin-2 OS=Homo sapiens OX=9606 GN=ESYT2 PE=1 SV=1			102 kDa	3	0	0	1	0	0	0	2	0
			Heterogeneous nuclear ribonucleoprotein H OS=Homo sapiens OX=9606 GN=HNRNPH1 PE=1 SV=4			49 kDa	0	0	0	15	5	0	0	2	0
			UAP56-interacting factor OS=Homo sapiens OX=9606 GN=FYTTD1 PE=1 SV=3			36 kDa	0	0	0	0	0	0	9	2	2
			WD repeat-containing protein 5 OS=Homo sapiens OX=9606 GN=WDR5 PE=1 SV=1			37 kDa	0	0	0	0	0	0	5	2	0
			Armadillo repeat-containing X-linked protein 3 OS=Homo sapiens OX=9606 GN=ARMCX3 PE=1 SV=1			43 kDa	0	0	0	0	0	0	2	2	0
			Zinc finger protein 121 OS=Homo sapiens OX=9606 GN=ZNF121 PE=3 SV=2			45 kDa	0	0	1	0	6	0	0	2	0
			2-oxoglutarate and iron-dependent oxygenase domain-containing protein 3 OS=Homo sapiens OX=9606 GN=OGFOD3 PE=1 SV=2			36 kDa	0	0	0	0	0	0	3	2	0
			Probable U3 small nucleolar RNA-associated protein 11 OS=Homo sapiens OX=9606 GN=UTP11 PE=1 SV=2			30 kDa	0	0	0	0	0	0	0	2	6
			28S ribosomal protein S18b, mitochondrial OS=Homo sapiens OX=9606 GN=MRPS18B PE=1 SV=1			29 kDa	0	0	0	0	0	0	0	2	6
			Nascent polypeptide-associated complex subunit alpha, muscle-specific form OS=Homo sapiens OX=9606 GN=NACA PE=1 SV=1			205 kDa	2	0	0	0	0	0	0	2	3
			Methionine synthase OS=Homo sapiens OX=9606 GN=MTR PE=1 SV=2			141 kDa	0	0	0	0	0	0	0	2	0
			28S ribosomal protein S26, mitochondrial OS=Homo sapiens OX=9606 GN=MRPS26 PE=1 SV=1			24 kDa	0	0	1	0	0	0	0	2	2
			Receptor of activated protein C kinase 1 OS=Homo sapiens OX=9606 GN=RACK1 PE=1 SV=3			35 kDa	0	0	0	0	0	0	0	2	3
			ZW10 interactor OS=Homo sapiens OX=9606 GN=ZWINT PE=1 SV=2			31 kDa	0	0	0	0	0	0	0	2	2
			Cyclin-dependent kinase 7 OS=Homo sapiens OX=9606 GN=CDK7 PE=1 SV=1			39 kDa	0	0	0	0	0	0	2	2	0
			Legumain OS=Homo sapiens OX=9606 GN=LGMN PE=1 SV=1			49 kDa	0	0	0	0	0	0	0	2	1
			Protein FAM76A OS=Homo sapiens OX=9606 GN=FAM76A PE=2 SV=1			35 kDa	0	0	0	0	0	0	1	2	0
			Translocating chain-associated membrane protein 1 OS=Homo sapiens OX=9606 GN=TRAM1 PE=1 SV=3			43 kDa	0	0	0	0	0	0	1	2	0
			Homeobox protein SIX1 OS=Homo sapiens OX=9606 GN=SIX1 PE=1 SV=1			32 kDa	0	0	0	0	0	0	0	2	0
			tRNA (cytosine(34)-C(5))-methyltransferase, mitochondrial OS=Homo sapiens OX=9606 GN=NSUN3 PE=1 SV=1			38 kDa	0	0	0	0	0	0	0	2	0
			Guanine nucleotide-binding protein G(I)/G(S)/G(T) subunit beta-1 OS=Homo sapiens OX=9606 GN=GNB1 PE=1 SV=3			37 kDa	0	0	0	0	0	0	0	2	0
			Farnesyl pyrophosphate synthase OS=Homo sapiens OX=9606 GN=FDPS PE=1 SV=4			48 kDa	0	0	0	0	0	0	0	2	0
			Non-structural maintenance of chromosomes element 3 homolog OS=Homo sapiens OX=9606 GN=NSMCE3 PE=1 SV=1			34 kDa	0	0	0	0	0	0	0	2	0
			Inactive ubiquitin thioesterase OTULINL OS=Homo sapiens OX=9606 GN=OTULINL PE=2 SV=1			42 kDa	0	0	0	0	0	0	0	2	0
			Isocitrate dehydrogenase [NAD] subunit alpha, mitochondrial OS=Homo sapiens OX=9606 GN=IDH3A PE=1 SV=1			40 kDa	0	0	0	0	0	0	0	2	0
			39S ribosomal protein L39, mitochondrial OS=Homo sapiens OX=9606 GN=MRPL39 PE=1 SV=3			39 kDa	0	0	0	0	0	0	0	2	0
			Guanine nucleotide-binding protein subunit beta-like protein 1 OS=Homo sapiens OX=9606 GN=GNB1L PE=1 SV=2			36 kDa	0	0	0	0	0	0	0	2	0
			PIH1 domain-containing protein 1 OS=Homo sapiens OX=9606 GN=PIH1D1 PE=1 SV=1			32 kDa	0	0	0	0	0	0	0	2	0
			WD repeat domain phosphoinositide-interacting protein 4 OS=Homo sapiens OX=9606 GN=WDR45 PE=1 SV=1			40 kDa	0	0	0	0	0	0	0	2	0
			Mitochondrial ribosome-associated GTPase 1 OS=Homo sapiens OX=9606 GN=MTG1 PE=1 SV=2			37 kDa	0	0	0	0	0	0	0	2	0
			Ubiquitin-conjugating enzyme E2 J1 OS=Homo sapiens OX=9606 GN=UBE2J1 PE=1 SV=2			35 kDa	0	0	0	0	0	0	0	2	0
			DNA-(apurinic or apyrimidinic site) lyase OS=Homo sapiens OX=9606 GN=APEX1 PE=1 SV=2			36 kDa	0	0	0	0	0	0	0	2	0
			Translocon-associated protein subunit alpha OS=Homo sapiens OX=9606 GN=SSR1 PE=1 SV=3			32 kDa	0	0	0	0	0	0	0	2	0
			Hairy/enhancer-of-split related with YRPW motif-like protein OS=Homo sapiens OX=9606 GN=HEYL PE=1 SV=2			35 kDa	0	0	0	0	0	0	0	2	0
			39S ribosomal protein L44, mitochondrial OS=Homo sapiens OX=9606 GN=MRPL44 PE=1 SV=1			38 kDa	0	0	0	0	0	0	0	2	0
			Ketosamine-3-kinase OS=Homo sapiens OX=9606 GN=FN3KRP PE=1 SV=2			34 kDa	0	0	0	0	0	0	0	2	0
			DNA repair protein complementing XP-A cells OS=Homo sapiens OX=9606 GN=XPA PE=1 SV=1			31 kDa	0	0	0	0	0	0	0	2	0
			Regulating synaptic membrane exocytosis protein 4 OS=Homo sapiens OX=9606 GN=RIMS4 PE=1 SV=3			29 kDa	0	0	0	0	0	0	0	2	0
			DnaJ homolog subfamily C member 25 OS=Homo sapiens OX=9606 GN=DNAJC25 PE=1 SV=1			42 kDa	0	0	0	0	0	0	0	2	0
			TCF3 fusion partner OS=Homo sapiens OX=9606 GN=TFPT PE=1 SV=1			28 kDa	0	0	0	0	0	0	0	2	0
			tRNA methyltransferase 10 homolog C OS=Homo sapiens OX=9606 GN=TRMT10C PE=1 SV=2			47 kDa	0	0	0	0	0	11	0	1	0
			Protein arginine N-methyltransferase 1 OS=Homo sapiens OX=9606 GN=PRMT1 PE=1 SV=3			42 kDa	0	0	0	0	0	8	1	1	0
			Reticulocalbin-1 OS=Homo sapiens OX=9606 GN=RCN1 PE=1 SV=1			39 kDa	0	0	0	0	2	7	5	1	1
			DnaJ homolog subfamily C member 28 OS=Homo sapiens OX=9606 GN=DNAJC28 PE=1 SV=2			46 kDa	0	0	0	0	0	7	0	1	0
			General transcription factor IIH subunit 2-like protein OS=Homo sapiens OX=9606 GN=GTF2H2C PE=1 SV=1			44 kDa	0	0	0	0	0	4	1	1	0
			Ensconsin OS=Homo sapiens OX=9606 GN=MAP7 PE=1 SV=1			84 kDa	4	0	2	2	4	3	0	1	0
			Protein LTV1 homolog OS=Homo sapiens OX=9606 GN=LTV1 PE=1 SV=1			55 kDa	2	6	6	1	2	3	1	1	0
			Nucleolar protein 56 OS=Homo sapiens OX=9606 GN=NOP56 PE=1 SV=4			66 kDa	0	24	12	6	2	2	0	1	0
			Peroxiredoxin-1 OS=Homo sapiens OX=9606 GN=PRDX1 PE=1 SV=1			22 kDa	1	1	0	0	1	2	0	1	1
			Zinc-alpha-2-glycoprotein OS=Homo sapiens OX=9606 GN=AZGP1 PE=1 SV=2			34 kDa	0	0	0	1	0	2	0	1	2
			Sialidase-1 OS=Homo sapiens OX=9606 GN=NEU1 PE=1 SV=1			45 kDa	0	0	0	0	0	2	0	1	0
			MAP7 domain-containing protein 3 OS=Homo sapiens OX=9606 GN=MAP7D3 PE=1 SV=2			98 kDa	7	3	0	0	1	1	0	1	0
			A-kinase anchor protein 8-like OS=Homo sapiens OX=9606 GN=AKAP8L PE=1 SV=4			72 kDa	12	5	3	2	1	1	0	1	0
			Junction plakoglobin OS=Homo sapiens OX=9606 GN=JUP PE=1 SV=3			82 kDa	2	4	5	2	0	1	0	1	1
			Cation channel sperm-associated protein 2 OS=Homo sapiens OX=9606 GN=CATSPER2 PE=1 SV=2			62 kDa	0	0	0	0	2	1	0	1	0
			3'-5' RNA helicase YTHDC2 OS=Homo sapiens OX=9606 GN=YTHDC2 PE=1 SV=2			160 kDa	0	0	0	0	0	1	0	1	0
			Filaggrin-2 OS=Homo sapiens OX=9606 GN=FLG2 PE=1 SV=1			248 kDa	1	0	1	1	1	1	0	1	1
			60S ribosomal protein L24 OS=Homo sapiens OX=9606 GN=RPL24 PE=1 SV=1			18 kDa	2	1	1	2	0	1	1	1	2
			Lysozyme C OS=Homo sapiens OX=9606 GN=LYZ PE=1 SV=1			17 kDa	0	0	0	0	1	1	1	1	4
			Golgin subfamily A member 3 OS=Homo sapiens OX=9606 GN=GOLGA3 PE=1 SV=2			167 kDa	0	1	1	0	0	1	1	1	1
			Immunoglobulin kappa variable 2D-29 OS=Homo sapiens OX=9606 GN=IGKV2D-29 PE=3 SV=1			13 kDa	0	0	0	0	1	1	0	1	2
			40S ribosomal protein S2 OS=Homo sapiens OX=9606 GN=RPS2 PE=1 SV=2			31 kDa	0	0	0	0	1	1	1	1	10
			Immunoglobulin J chain OS=Homo sapiens OX=9606 GN=JCHAIN PE=1 SV=4			18 kDa	0	0	0	0	1	1	2	1	3
			Vacuolar protein sorting-associated protein 53 homolog OS=Homo sapiens OX=9606 GN=VPS53 PE=1 SV=1			80 kDa	0	0	0	0	0	1	0	1	0
			IQ motif and SEC7 domain-containing protein 1 OS=Homo sapiens OX=9606 GN=IQSEC1 PE=1 SV=1			108 kDa	3	3	2	0	0	0	0	1	0
			Ras GTPase-activating-like protein IQGAP1 OS=Homo sapiens OX=9606 GN=IQGAP1 PE=1 SV=1			189 kDa	0	0	0	0	0	0	0	1	0
			Endoplasmic reticulum chaperone BiP OS=Homo sapiens OX=9606 GN=HSPA5 PE=1 SV=2			72 kDa	17	4	1	0	0	0	0	1	0
			U4/U6 small nuclear ribonucleoprotein Prp31 OS=Homo sapiens OX=9606 GN=PRPF31 PE=1 SV=2			55 kDa	1	4	18	7	1	0	0	1	0
			Nucleolar protein 14 OS=Homo sapiens OX=9606 GN=NOP14 PE=1 SV=3			98 kDa	3	8	0	6	0	0	1	1	0
			Serine/threonine-protein kinase MARK2 OS=Homo sapiens OX=9606 GN=MARK2 PE=1 SV=2			88 kDa	15	1	0	0	0	0	0	1	1
			Microtubule-associated protein 4 OS=Homo sapiens OX=9606 GN=MAP4 PE=1 SV=3			121 kDa	4	0	0	3	0	0	0	1	0
			Arf-GAP with GTPase, ANK repeat and PH domain-containing protein 3 OS=Homo sapiens OX=9606 GN=AGAP3 PE=1 SV=2			95 kDa	1	2	0	0	4	0	0	1	0
			Ribosome biogenesis protein BMS1 homolog OS=Homo sapiens OX=9606 GN=BMS1 PE=1 SV=1			146 kDa	3	5	1	0	0	0	0	1	0
			RNA-binding protein 39 OS=Homo sapiens OX=9606 GN=RBM39 PE=1 SV=2			59 kDa	2	8	4	6	2	0	0	1	0
			Unconventional myosin-Va OS=Homo sapiens OX=9606 GN=MYO5A PE=1 SV=2			215 kDa	0	0	0	0	0	0	0	1	0
			DNA excision repair protein ERCC-6 OS=Homo sapiens OX=9606 GN=ERCC6 PE=1 SV=1			168 kDa	0	0	0	1	0	0	1	1	0
			Protein Red OS=Homo sapiens OX=9606 GN=IK PE=1 SV=3			66 kDa	7	4	2	1	0	0	0	1	0
			Kinesin-like protein KIF20B OS=Homo sapiens OX=9606 GN=KIF20B PE=1 SV=3			211 kDa	0	0	0	0	0	0	0	1	1
			Desmoglein-1 OS=Homo sapiens OX=9606 GN=DSG1 PE=1 SV=2			114 kDa	0	0	0	0	0	0	0	1	0
			Serpin B12 OS=Homo sapiens OX=9606 GN=SERPINB12 PE=1 SV=1			46 kDa	0	1	1	0	0	0	0	1	1
			ATPase family AAA domain-containing protein 3A OS=Homo sapiens OX=9606 GN=ATAD3A PE=1 SV=2			71 kDa	0	7	0	0	0	0	0	1	0
			Exportin-2 OS=Homo sapiens OX=9606 GN=CSE1L PE=1 SV=3			110 kDa	0	0	0	0	0	0	0	1	0
			14-3-3 protein epsilon OS=Homo sapiens OX=9606 GN=YWHAE PE=1 SV=1			29 kDa	0	0	0	0	0	0	1	1	10
			Desmocollin-1 OS=Homo sapiens OX=9606 GN=DSC1 PE=1 SV=2			100 kDa	0	0	0	0	0	0	0	1	0
			Probable ATP-dependent RNA helicase DDX47 OS=Homo sapiens OX=9606 GN=DDX47 PE=1 SV=1			51 kDa	0	0	0	13	0	0	0	1	2
			Calcium-binding mitochondrial carrier protein Aralar2 OS=Homo sapiens OX=9606 GN=SLC25A13 PE=1 SV=2			74 kDa	0	17	0	0	0	0	0	1	0
			Titin OS=Homo sapiens OX=9606 GN=TTN PE=1 SV=4			3816 kDa	0	1	1	1	2	0	1	1	0
			Protein S100-A9 OS=Homo sapiens OX=9606 GN=S100A9 PE=1 SV=1			13 kDa	1	0	0	0	1	0	0	1	0
			Integrator complex subunit 7 OS=Homo sapiens OX=9606 GN=INTS7 PE=1 SV=1			107 kDa	0	0	0	0	0	0	0	1	1
			Thioredoxin OS=Homo sapiens OX=9606 GN=TXN PE=1 SV=3			12 kDa	1	0	1	0	1	0	0	1	1
			Filaggrin OS=Homo sapiens OX=9606 GN=FLG PE=1 SV=3			435 kDa	0	1	0	1	0	0	0	1	0
			General transcription factor II-I OS=Homo sapiens OX=9606 GN=GTF2I PE=1 SV=2			112 kDa	3	0	0	0	0	0	0	1	0
			Rap guanine nucleotide exchange factor 3 OS=Homo sapiens OX=9606 GN=RAPGEF3 PE=1 SV=6			104 kDa	1	0	1	0	0	0	2	1	0
			CDK5 regulatory subunit-associated protein 1 OS=Homo sapiens OX=9606 GN=CDK5RAP1 PE=1 SV=2			68 kDa	0	0	6	0	0	0	0	1	0
			ATP-dependent RNA helicase DHX29 OS=Homo sapiens OX=9606 GN=DHX29 PE=1 SV=2			155 kDa	3	0	0	0	0	0	0	1	0
			Microtubule-associated protein RP/EB family member 2 OS=Homo sapiens OX=9606 GN=MAPRE2 PE=1 SV=1			37 kDa	0	0	0	0	0	0	0	1	0
			Methylosome subunit pICln OS=Homo sapiens OX=9606 GN=CLNS1A PE=1 SV=1			26 kDa	0	0	0	0	0	0	0	1	4
			Pituitary homeobox 2 OS=Homo sapiens OX=9606 GN=PITX2 PE=1 SV=2			35 kDa	0	0	0	0	0	0	1	1	2
			Lipocalin-1 OS=Homo sapiens OX=9606 GN=LCN1 PE=1 SV=1			19 kDa	0	0	0	0	2	0	0	1	2
			Aurora kinase B OS=Homo sapiens OX=9606 GN=AURKB PE=1 SV=3			39 kDa	0	0	0	0	0	0	3	1	0
			Phosphatidylinositol 5-phosphate 4-kinase type-2 gamma OS=Homo sapiens OX=9606 GN=PIP4K2C PE=1 SV=3			47 kDa	0	0	0	6	0	0	0	1	0
			40S ribosomal protein S6 OS=Homo sapiens OX=9606 GN=RPS6 PE=1 SV=1			29 kDa	0	1	0	0	0	0	0	1	5
			THO complex subunit 3 OS=Homo sapiens OX=9606 GN=THOC3 PE=1 SV=1			39 kDa	0	0	0	0	0	0	3	1	0
			Cyclic AMP-dependent transcription factor ATF-6 beta OS=Homo sapiens OX=9606 GN=ATF6B PE=1 SV=2			77 kDa	0	0	0	0	0	0	0	1	0
			Vacuolar protein sorting-associated protein 33B OS=Homo sapiens OX=9606 GN=VPS33B PE=1 SV=2			71 kDa	0	0	0	0	0	0	0	1	0
			Serine/threonine-protein phosphatase 6 regulatory subunit 3 OS=Homo sapiens OX=9606 GN=PPP6R3 PE=1 SV=2			98 kDa	0	0	0	0	0	0	0	1	0
			ATP synthase subunit gamma, mitochondrial OS=Homo sapiens OX=9606 GN=ATP5F1C PE=1 SV=1			33 kDa	0	0	0	0	0	0	0	1	6
			40S ribosomal protein S18 OS=Homo sapiens OX=9606 GN=RPS18 PE=1 SV=3			18 kDa	0	0	0	1	0	0	0	1	1
			Immunoglobulin gamma-1 heavy chain OS=Homo sapiens OX=9606 PE=1 SV=2			49 kDa	0	0	0	0	0	0	0	1	2
			Inosine-5'-monophosphate dehydrogenase 2 OS=Homo sapiens OX=9606 GN=IMPDH2 PE=1 SV=2			56 kDa	0	0	0	5	0	0	0	1	0
			Chromodomain-helicase-DNA-binding protein 1 OS=Homo sapiens OX=9606 GN=CHD1 PE=1 SV=2			197 kDa	0	0	0	0	0	0	0	1	0
			Zinc finger protein with KRAB and SCAN domains 2 OS=Homo sapiens OX=9606 GN=ZKSCAN2 PE=1 SV=2			111 kDa	0	0	0	0	0	0	0	1	0
			Synaptic vesicle membrane protein VAT-1 homolog OS=Homo sapiens OX=9606 GN=VAT1 PE=1 SV=2			42 kDa	0	0	0	0	2	0	1	1	0
			Spectrin beta chain, non-erythrocytic 5 OS=Homo sapiens OX=9606 GN=SPTBN5 PE=1 SV=2			417 kDa	0	1	0	0	2	0	0	1	0
			Bcl-2-associated transcription factor 1 OS=Homo sapiens OX=9606 GN=BCLAF1 PE=1 SV=2			106 kDa	0	0	0	0	0	0	0	1	0
			Casein kinase II subunit beta OS=Homo sapiens OX=9606 GN=CSNK2B PE=1 SV=1			25 kDa	0	0	0	0	0	0	0	1	3
			Cell division cycle protein 23 homolog OS=Homo sapiens OX=9606 GN=CDC23 PE=1 SV=3			69 kDa	0	0	0	0	0	0	0	1	0
			Cyclic AMP-responsive element-binding protein 1 OS=Homo sapiens OX=9606 GN=CREB1 PE=1 SV=2			37 kDa	0	0	0	0	0	0	0	1	0
			Malate dehydrogenase, mitochondrial OS=Homo sapiens OX=9606 GN=MDH2 PE=1 SV=3			36 kDa	0	0	0	0	0	0	0	1	0
			HEAT repeat-containing protein 4 OS=Homo sapiens OX=9606 GN=HEATR4 PE=2 SV=2			117 kDa	0	0	0	0	2	0	0	1	0
			Cyclin-A2 OS=Homo sapiens OX=9606 GN=CCNA2 PE=1 SV=2			49 kDa	0	0	0	2	0	0	0	1	0
			Ubinuclein-2 OS=Homo sapiens OX=9606 GN=UBN2 PE=1 SV=2			146 kDa	0	0	0	0	0	0	0	1	0
			Cyclin-dependent kinase-like 5 OS=Homo sapiens OX=9606 GN=CDKL5 PE=1 SV=1			116 kDa	0	0	0	0	0	0	0	1	0
			Protein PBDC1 OS=Homo sapiens OX=9606 GN=PBDC1 PE=1 SV=1			26 kDa	0	0	0	0	0	0	0	1	2
			BPI fold-containing family B member 1 OS=Homo sapiens OX=9606 GN=BPIFB1 PE=1 SV=1			52 kDa	0	0	0	0	0	0	0	1	2
			Calumenin OS=Homo sapiens OX=9606 GN=CALU PE=1 SV=2			37 kDa	0	0	0	0	6	13	1	0	0
			Cyclin-dependent kinase 9 OS=Homo sapiens OX=9606 GN=CDK9 PE=1 SV=3			43 kDa	0	1	0	5	4	11	0	0	1
			CST complex subunit STN1 OS=Homo sapiens OX=9606 GN=STN1 PE=1 SV=2			42 kDa	0	0	0	0	1	11	0	0	0
			Phosphorylase b kinase gamma catalytic chain, liver/testis isoform OS=Homo sapiens OX=9606 GN=PHKG2 PE=1 SV=1			46 kDa	0	0	0	0	0	10	0	0	1
			26S proteasome non-ATPase regulatory subunit 6 OS=Homo sapiens OX=9606 GN=PSMD6 PE=1 SV=1			46 kDa	0	0	0	0	4	9	0	0	0
			DNA-directed RNA polymerases I and III subunit RPAC1 OS=Homo sapiens OX=9606 GN=POLR1C PE=1 SV=1			39 kDa	0	0	0	0	0	9	3	0	0
			PIN2/TERF1-interacting telomerase inhibitor 1 OS=Homo sapiens OX=9606 GN=PINX1 PE=1 SV=2			37 kDa	0	0	0	0	1	9	0	0	0
			Nucleoside diphosphate kinase 7 OS=Homo sapiens OX=9606 GN=NME7 PE=1 SV=1			42 kDa	0	0	0	0	0	8	0	0	0
			Pre-mRNA-splicing factor 38A OS=Homo sapiens OX=9606 GN=PRPF38A PE=1 SV=1			37 kDa	0	0	0	0	0	7	0	0	0
			HAUS augmin-like complex subunit 4 OS=Homo sapiens OX=9606 GN=HAUS4 PE=1 SV=1			42 kDa	0	0	0	0	0	7	0	0	0
			DnaJ homolog subfamily A member 3, mitochondrial OS=Homo sapiens OX=9606 GN=DNAJA3 PE=1 SV=2			52 kDa	0	0	0	0	8	6	0	0	0
			Calcium uptake protein 2, mitochondrial OS=Homo sapiens OX=9606 GN=MICU2 PE=1 SV=2			50 kDa	0	0	0	0	0	6	0	0	0
			snRNA-activating protein complex subunit 1 OS=Homo sapiens OX=9606 GN=SNAPC1 PE=1 SV=1			43 kDa	0	0	0	0	4	6	0	0	0
			Serine/threonine-protein kinase DCLK1 OS=Homo sapiens OX=9606 GN=DCLK1 PE=1 SV=2			82 kDa	9	0	0	0	0	6	0	0	0
			28S ribosomal protein S29, mitochondrial OS=Homo sapiens OX=9606 GN=DAP3 PE=1 SV=1			46 kDa	0	0	0	0	0	6	0	0	0
			39S ribosomal protein L37, mitochondrial OS=Homo sapiens OX=9606 GN=MRPL37 PE=1 SV=2			48 kDa	0	0	0	0	0	6	0	0	0
			Actin-related protein 2 OS=Homo sapiens OX=9606 GN=ACTR2 PE=1 SV=1			45 kDa	0	0	0	0	0	6	0	0	1
			NF-kappa-B inhibitor-like protein 1 OS=Homo sapiens OX=9606 GN=NFKBIL1 PE=1 SV=1			43 kDa	0	0	0	0	5	5	1	0	0
			28S ribosomal protein S27, mitochondrial OS=Homo sapiens OX=9606 GN=MRPS27 PE=1 SV=3			48 kDa	0	0	0	1	8	5	0	0	0
			Interleukin enhancer-binding factor 2 OS=Homo sapiens OX=9606 GN=ILF2 PE=1 SV=2			43 kDa	0	0	0	0	1	5	0	0	0
			DnaJ homolog subfamily B member 12 OS=Homo sapiens OX=9606 GN=DNAJB12 PE=1 SV=5			42 kDa	0	0	0	0	1	5	0	0	0
			DnaJ homolog subfamily B member 1 OS=Homo sapiens OX=9606 GN=DNAJB1 PE=1 SV=4			38 kDa	0	0	0	0	1	5	1	0	0
			Armadillo repeat-containing protein 8 OS=Homo sapiens OX=9606 GN=ARMC8 PE=1 SV=2			76 kDa	0	1	0	0	0	5	0	0	0
			GTPase Era, mitochondrial OS=Homo sapiens OX=9606 GN=ERAL1 PE=1 SV=2			48 kDa	0	0	0	0	0	5	0	0	0
			Eukaryotic translation initiation factor 3 subunit G OS=Homo sapiens OX=9606 GN=EIF3G PE=1 SV=2			36 kDa	0	0	0	0	0	5	0	0	0
			Proline-rich protein 11 OS=Homo sapiens OX=9606 GN=PRR11 PE=1 SV=1			40 kDa	0	0	0	0	0	5	0	0	0
			Probable rRNA-processing protein EBP2 OS=Homo sapiens OX=9606 GN=EBNA1BP2 PE=1 SV=2			35 kDa	0	0	0	0	1	5	0	0	0
			Actin, aortic smooth muscle OS=Homo sapiens OX=9606 GN=ACTA2 PE=1 SV=1			42 kDa	0	0	1	1	1	4	0	0	0
			Thioredoxin-interacting protein OS=Homo sapiens OX=9606 GN=TXNIP PE=1 SV=1			44 kDa	0	0	0	1	7	4	0	0	0
			Guanine nucleotide-binding protein G(s) subunit alpha isoforms XLas OS=Homo sapiens OX=9606 GN=GNAS PE=1 SV=2			111 kDa	0	0	0	0	4	4	1	0	0
			28S ribosomal protein S31, mitochondrial OS=Homo sapiens OX=9606 GN=MRPS31 PE=1 SV=3			45 kDa	0	0	0	0	0	4	0	0	0
			Eukaryotic translation initiation factor 3 subunit H OS=Homo sapiens OX=9606 GN=EIF3H PE=1 SV=1			40 kDa	0	0	0	0	0	4	0	0	0
			U7 snRNA-associated Sm-like protein LSm11 OS=Homo sapiens OX=9606 GN=LSM11 PE=1 SV=2			40 kDa	0	0	0	0	0	4	0	0	0
			Developmentally-regulated GTP-binding protein 1 OS=Homo sapiens OX=9606 GN=DRG1 PE=1 SV=1			41 kDa	0	0	0	0	0	4	0	0	0
			Nuclear distribution protein nudE homolog 1 OS=Homo sapiens OX=9606 GN=NDE1 PE=1 SV=3			38 kDa	0	0	0	0	0	4	0	0	0
			Mitogen-activated protein kinase 3 OS=Homo sapiens OX=9606 GN=MAPK3 PE=1 SV=4			43 kDa	0	0	0	0	0	4	1	0	0
			Activator of 90 kDa heat shock protein ATPase homolog 1 OS=Homo sapiens OX=9606 GN=AHSA1 PE=1 SV=1			38 kDa	0	0	0	0	0	4	0	0	0
			Tropomodulin-3 OS=Homo sapiens OX=9606 GN=TMOD3 PE=1 SV=1			40 kDa	0	0	0	0	0	4	0	0	0
			Testis-specific Y-encoded-like protein 1 OS=Homo sapiens OX=9606 GN=TSPYL1 PE=1 SV=3			49 kDa	0	0	5	14	0	3	0	0	0
			26S proteasome non-ATPase regulatory subunit 13 OS=Homo sapiens OX=9606 GN=PSMD13 PE=1 SV=2			43 kDa	0	0	0	0	0	3	2	0	0
			Fructose-bisphosphate aldolase A OS=Homo sapiens OX=9606 GN=ALDOA PE=1 SV=2			39 kDa	0	0	0	0	0	3	0	0	0
			DnaJ homolog subfamily B member 6 OS=Homo sapiens OX=9606 GN=DNAJB6 PE=1 SV=2			36 kDa	0	0	0	0	1	3	0	0	3
			tRNA pseudouridine synthase A OS=Homo sapiens OX=9606 GN=PUS1 PE=1 SV=3			47 kDa	0	0	0	0	6	3	0	0	0
			Heterogeneous nuclear ribonucleoprotein D0 OS=Homo sapiens OX=9606 GN=HNRNPD PE=1 SV=1			38 kDa	0	0	0	0	3	3	1	0	0
			Methyltransferase-like protein 8 OS=Homo sapiens OX=9606 GN=METTL8 PE=2 SV=2			33 kDa	0	0	0	0	1	3	0	0	0
			Heterogeneous nuclear ribonucleoprotein A3 OS=Homo sapiens OX=9606 GN=HNRNPA3 PE=1 SV=2			40 kDa	0	0	0	0	0	3	0	0	0
			Glutamine synthetase OS=Homo sapiens OX=9606 GN=GLUL PE=1 SV=4			42 kDa	0	0	0	0	0	3	0	0	0
			Choline-phosphate cytidylyltransferase A OS=Homo sapiens OX=9606 GN=PCYT1A PE=1 SV=2			42 kDa	0	0	0	0	0	3	0	0	0
			Polyhomeotic-like protein 2 OS=Homo sapiens OX=9606 GN=PHC2 PE=1 SV=1			91 kDa	0	0	0	0	0	3	0	0	0
			RRP15-like protein OS=Homo sapiens OX=9606 GN=RRP15 PE=1 SV=2			31 kDa	0	0	0	0	0	3	0	0	0
			7-dehydrocholesterol reductase OS=Homo sapiens OX=9606 GN=DHCR7 PE=1 SV=1			54 kDa	0	0	0	0	0	3	0	0	0
			3'-5' exoribonuclease 1 OS=Homo sapiens OX=9606 GN=ERI1 PE=1 SV=3			40 kDa	0	0	0	0	0	3	0	0	0
			Divergent protein kinase domain 1B OS=Homo sapiens OX=9606 GN=DIPK1B PE=1 SV=3			49 kDa	0	0	0	0	0	3	0	0	0
			Kinetochore-associated protein DSN1 homolog OS=Homo sapiens OX=9606 GN=DSN1 PE=1 SV=2			40 kDa	0	0	0	0	0	3	0	0	0
			Trimethyllysine dioxygenase, mitochondrial OS=Homo sapiens OX=9606 GN=TMLHE PE=1 SV=1			50 kDa	0	0	0	0	0	3	0	0	0
			Enkurin domain-containing protein 1 OS=Homo sapiens OX=9606 GN=ENKD1 PE=1 SV=1			39 kDa	0	0	0	0	0	3	0	0	0
			E3 ubiquitin-protein ligase RING2 OS=Homo sapiens OX=9606 GN=RNF2 PE=1 SV=1			38 kDa	0	0	0	1	0	3	0	0	0
			Transcription factor AP-1 OS=Homo sapiens OX=9606 GN=JUN PE=1 SV=2			36 kDa	0	0	0	0	0	3	0	0	0
			Prostate tumor-overexpressed gene 1 protein OS=Homo sapiens OX=9606 GN=PTOV1 PE=1 SV=1			47 kDa	0	0	0	0	0	3	0	0	0
			LINE-1 retrotransposable element ORF1 protein OS=Homo sapiens OX=9606 GN=L1RE1 PE=1 SV=1			40 kDa	0	0	0	0	0	3	0	0	0
			Ancient ubiquitous protein 1 OS=Homo sapiens OX=9606 GN=AUP1 PE=1 SV=2			46 kDa	0	0	0	0	0	3	0	0	0
			Core histone macro-H2A.1 OS=Homo sapiens OX=9606 GN=H2AFY PE=1 SV=4			40 kDa	0	0	0	0	0	3	0	0	0
			RNA-binding motif protein, X-linked 2 OS=Homo sapiens OX=9606 GN=RBMX2 PE=1 SV=2			37 kDa	0	0	0	0	0	3	0	0	0
			Septin-2 OS=Homo sapiens OX=9606 GN=SEPT2 PE=1 SV=1			41 kDa	0	0	0	0	0	3	0	0	0
			E3 ubiquitin-protein transferase RMND5A OS=Homo sapiens OX=9606 GN=RMND5A PE=1 SV=1			44 kDa	0	0	0	0	0	3	0	0	0
			DNA fragmentation factor subunit alpha OS=Homo sapiens OX=9606 GN=DFFA PE=1 SV=1			37 kDa	0	0	0	0	0	3	0	0	0
			ESF1 homolog OS=Homo sapiens OX=9606 GN=ESF1 PE=1 SV=1			99 kDa	7	2	3	0	2	2	0	0	0
			Deoxynucleotidyltransferase terminal-interacting protein 2 OS=Homo sapiens OX=9606 GN=DNTTIP2 PE=1 SV=2			84 kDa	5	1	3	1	0	2	0	0	0
			Pre-mRNA-splicing factor SLU7 OS=Homo sapiens OX=9606 GN=SLU7 PE=1 SV=2			68 kDa	4	0	1	0	0	2	0	0	0
			Zinc finger protein 589 OS=Homo sapiens OX=9606 GN=ZNF589 PE=1 SV=1			41 kDa	0	0	0	0	0	2	0	0	0
			Syntaxin-18 OS=Homo sapiens OX=9606 GN=STX18 PE=1 SV=1			39 kDa	0	0	0	0	0	2	0	0	0
			Protein AAR2 homolog OS=Homo sapiens OX=9606 GN=AAR2 PE=1 SV=2			43 kDa	0	0	0	0	0	2	0	0	0
			PCI domain-containing protein 2 OS=Homo sapiens OX=9606 GN=PCID2 PE=1 SV=2			46 kDa	0	0	0	0	0	2	0	0	0
			TATA-box-binding protein OS=Homo sapiens OX=9606 GN=TBP PE=1 SV=2			38 kDa	0	0	0	0	0	2	0	0	0
			Malonyl-CoA-acyl carrier protein transacylase, mitochondrial OS=Homo sapiens OX=9606 GN=MCAT PE=1 SV=2			43 kDa	0	0	0	0	0	2	0	0	0
			Septin-9 OS=Homo sapiens OX=9606 GN=SEPT9 PE=1 SV=2			65 kDa	0	0	0	0	0	2	0	0	0
			F-box only protein 22 OS=Homo sapiens OX=9606 GN=FBXO22 PE=1 SV=1			45 kDa	0	0	0	0	0	2	0	0	0
			mRNA export factor OS=Homo sapiens OX=9606 GN=RAE1 PE=1 SV=1			41 kDa	0	0	0	0	0	2	0	0	0
			Periphilin-1 OS=Homo sapiens OX=9606 GN=PPHLN1 PE=1 SV=2			53 kDa	0	0	0	0	1	2	1	0	0
			Proteasomal ATPase-associated factor 1 OS=Homo sapiens OX=9606 GN=PAAF1 PE=1 SV=2			42 kDa	0	0	0	0	0	2	0	0	0
			GTP-binding protein 10 OS=Homo sapiens OX=9606 GN=GTPBP10 PE=1 SV=1			43 kDa	0	0	0	0	0	2	0	0	0
			Aspartate aminotransferase, mitochondrial OS=Homo sapiens OX=9606 GN=GOT2 PE=1 SV=3			48 kDa	0	0	0	0	0	2	0	0	0
			Glycerol-3-phosphate acyltransferase 4 OS=Homo sapiens OX=9606 GN=GPAT4 PE=1 SV=1			52 kDa	0	0	0	0	0	2	0	0	0
			Pre-mRNA-splicing factor 18 OS=Homo sapiens OX=9606 GN=PRPF18 PE=1 SV=1			40 kDa	0	0	0	0	0	2	0	0	0
			Centrosomal protein of 170 kDa OS=Homo sapiens OX=9606 GN=CEP170 PE=1 SV=1			175 kDa	4	4	2	1	2	1	0	0	0
			Cytoskeleton-associated protein 2 OS=Homo sapiens OX=9606 GN=CKAP2 PE=1 SV=1			77 kDa	10	4	6	2	1	1	0	0	0
			U3 small nucleolar RNA-associated protein 14 homolog A OS=Homo sapiens OX=9606 GN=UTP14A PE=1 SV=1			88 kDa	2	0	0	2	0	1	0	0	0
			Phospholipase D2 OS=Homo sapiens OX=9606 GN=PLD2 PE=1 SV=2			106 kDa	0	0	1	0	1	1	1	0	1
			Histone lysine demethylase PHF8 OS=Homo sapiens OX=9606 GN=PHF8 PE=1 SV=3			118 kDa	3	0	0	0	0	1	0	0	1
			Radixin OS=Homo sapiens OX=9606 GN=RDX PE=1 SV=1			69 kDa	15	1	2	0	0	1	0	0	0
			Phosphatidylinositol 4-phosphate 3-kinase C2 domain-containing subunit alpha OS=Homo sapiens OX=9606 GN=PIK3C2A PE=1 SV=2			191 kDa	0	0	0	0	1	1	0	0	0
			Unconventional myosin-IXa OS=Homo sapiens OX=9606 GN=MYO9A PE=1 SV=2			293 kDa	0	0	0	0	0	1	1	0	1
			E3 ubiquitin-protein ligase UBR5 OS=Homo sapiens OX=9606 GN=UBR5 PE=1 SV=2			309 kDa	0	0	0	0	0	1	0	0	0
			Plakophilin-2 OS=Homo sapiens OX=9606 GN=PKP2 PE=1 SV=2			97 kDa	3	0	1	1	1	1	0	0	0
			Ciliogenesis and planar polarity effector 1 OS=Homo sapiens OX=9606 GN=CPLANE1 PE=1 SV=4			362 kDa	0	0	0	0	0	1	0	0	0
			Basic leucine zipper and W2 domain-containing protein 1 OS=Homo sapiens OX=9606 GN=BZW1 PE=1 SV=1			48 kDa	0	0	0	2	17	1	0	0	0
			Calcium uptake protein 1, mitochondrial OS=Homo sapiens OX=9606 GN=MICU1 PE=1 SV=1			54 kDa	0	0	0	4	5	1	0	0	0
			Nuclear pore complex protein Nup93 OS=Homo sapiens OX=9606 GN=NUP93 PE=1 SV=2			93 kDa	0	0	0	1	0	1	0	0	0
			E1B 55 kDa protein OS=Human adenovirus C serotype 5 OX=28285 PE=1 SV=1			55 kDa	2	2	2	11	2	1	0	0	0
			TBC1 domain family member 2B OS=Homo sapiens OX=9606 GN=TBC1D2B PE=1 SV=2			110 kDa	0	0	0	0	0	1	0	0	0
			26S proteasome regulatory subunit 10B OS=Homo sapiens OX=9606 GN=PSMC6 PE=1 SV=1			44 kDa	0	0	0	0	1	1	0	0	0
			Sentrin-specific protease 6 OS=Homo sapiens OX=9606 GN=SENP6 PE=1 SV=2			126 kDa	0	0	0	0	0	1	0	0	0
			RNA-binding protein 41 OS=Homo sapiens OX=9606 GN=RBM41 PE=1 SV=2			47 kDa	0	0	0	18	4	1	0	0	0
			Nuclear pore complex protein Nup205 OS=Homo sapiens OX=9606 GN=NUP205 PE=1 SV=3			228 kDa	0	0	0	0	1	1	0	0	0
			Pre-mRNA 3'-end-processing factor FIP1 OS=Homo sapiens OX=9606 GN=FIP1L1 PE=1 SV=1			67 kDa	3	7	1	0	0	1	0	0	0
			Divergent protein kinase domain 2A OS=Homo sapiens OX=9606 GN=DIPK2A PE=1 SV=1			49 kDa	0	0	0	0	11	1	0	0	0
			Peptidyl-prolyl cis-trans isomerase A OS=Homo sapiens OX=9606 GN=PPIA PE=1 SV=2			18 kDa	1	0	1	0	1	1	1	0	1
			Uncharacterized protein C19orf47 OS=Homo sapiens OX=9606 GN=C19orf47 PE=1 SV=1			45 kDa	0	0	0	0	10	1	0	0	0
			Centrosomal protein of 295 kDa OS=Homo sapiens OX=9606 GN=CEP295 PE=1 SV=4			295 kDa	0	0	0	0	0	1	0	0	0
			Protein piccolo OS=Homo sapiens OX=9606 GN=PCLO PE=1 SV=5			561 kDa	1	2	1	1	1	1	1	0	1
			Histone H3.1t OS=Homo sapiens OX=9606 GN=HIST3H3 PE=1 SV=3			16 kDa	1	1	1	0	0	1	0	0	0
			Protein DBF4 homolog A OS=Homo sapiens OX=9606 GN=DBF4 PE=1 SV=1			77 kDa	1	0	0	0	1	1	0	0	0
			Spermatogenesis-associated protein 7 OS=Homo sapiens OX=9606 GN=SPATA7 PE=1 SV=3			68 kDa	3	0	0	0	0	1	0	0	0
			Ribonuclease P protein subunit p40 OS=Homo sapiens OX=9606 GN=RPP40 PE=1 SV=3			42 kDa	0	0	0	0	0	1	1	0	0
			Phosphorylase b kinase regulatory subunit beta OS=Homo sapiens OX=9606 GN=PHKB PE=1 SV=3			125 kDa	0	0	0	0	0	1	0	0	0
			Mitochondrial RNA pseudouridine synthase RPUSD4 OS=Homo sapiens OX=9606 GN=RPUSD4 PE=1 SV=1			42 kDa	0	0	0	0	0	1	1	0	0
			DnaJ homolog subfamily B member 11 OS=Homo sapiens OX=9606 GN=DNAJB11 PE=1 SV=1			41 kDa	0	0	0	0	1	1	0	0	0
			Protein SGT1 homolog OS=Homo sapiens OX=9606 GN=SUGT1 PE=1 SV=3			41 kDa	0	0	0	0	0	1	6	0	0
			Synaptotagmin-11 OS=Homo sapiens OX=9606 GN=SYT11 PE=1 SV=2			48 kDa	0	0	0	0	5	1	0	0	0
			Methyltransferase-like protein 17, mitochondrial OS=Homo sapiens OX=9606 GN=METTL17 PE=1 SV=1			51 kDa	0	0	0	0	8	1	0	0	0
			Protein phosphatase 1B OS=Homo sapiens OX=9606 GN=PPM1B PE=1 SV=1			53 kDa	0	0	0	1	0	1	0	0	0
			Eukaryotic initiation factor 4A-III OS=Homo sapiens OX=9606 GN=EIF4A3 PE=1 SV=4			47 kDa	0	0	0	1	7	1	0	0	0
			Ribonucleases P/MRP protein subunit POP1 OS=Homo sapiens OX=9606 GN=POP1 PE=1 SV=2			115 kDa	0	0	0	0	0	1	0	0	0
			Protein HEXIM1 OS=Homo sapiens OX=9606 GN=HEXIM1 PE=1 SV=1			41 kDa	0	0	1	6	2	1	0	0	0
			DnaJ homolog subfamily B member 4 OS=Homo sapiens OX=9606 GN=DNAJB4 PE=1 SV=1			38 kDa	0	0	0	0	0	1	4	0	0
			WD repeat and FYVE domain-containing protein 3 OS=Homo sapiens OX=9606 GN=WDFY3 PE=1 SV=2			395 kDa	0	0	0	0	0	1	1	0	0
			RNA-binding protein 14 OS=Homo sapiens OX=9606 GN=RBM14 PE=1 SV=2			69 kDa	0	1	0	0	0	1	0	0	0
			Protein FRA10AC1 OS=Homo sapiens OX=9606 GN=FRA10AC1 PE=1 SV=3			38 kDa	0	0	0	0	0	1	0	0	0
			Transcriptional repressor NF-X1 OS=Homo sapiens OX=9606 GN=NFX1 PE=1 SV=2			124 kDa	0	0	0	0	0	1	0	0	0
			Histone-lysine N-methyltransferase ASH1L OS=Homo sapiens OX=9606 GN=ASH1L PE=1 SV=2			333 kDa	0	0	0	0	1	1	0	0	0
			Ubiquitin carboxyl-terminal hydrolase 46 OS=Homo sapiens OX=9606 GN=USP46 PE=1 SV=1			42 kDa	0	0	0	0	0	1	1	0	0
			COUP transcription factor 1 OS=Homo sapiens OX=9606 GN=NR2F1 PE=1 SV=1			46 kDa	0	0	0	0	4	1	0	0	0
			Probable ATP-dependent RNA helicase DDX49 OS=Homo sapiens OX=9606 GN=DDX49 PE=1 SV=1			54 kDa	0	0	0	6	0	1	0	0	0
			Supervillin OS=Homo sapiens OX=9606 GN=SVIL PE=1 SV=2			248 kDa	0	0	0	0	0	1	0	0	0
			Protein FAM50B OS=Homo sapiens OX=9606 GN=FAM50B PE=1 SV=1			39 kDa	0	0	0	0	0	1	4	0	0
			RNA-binding protein 4B OS=Homo sapiens OX=9606 GN=RBM4B PE=1 SV=1			40 kDa	0	0	0	0	0	1	0	0	0
			Mitogen-activated protein kinase 1 OS=Homo sapiens OX=9606 GN=MAPK1 PE=1 SV=3			41 kDa	0	0	0	0	0	1	1	0	0
			Sec1 family domain-containing protein 1 OS=Homo sapiens OX=9606 GN=SCFD1 PE=1 SV=4			72 kDa	0	0	0	0	0	1	0	0	0
			RNA polymerase-associated protein RTF1 homolog OS=Homo sapiens OX=9606 GN=RTF1 PE=1 SV=4			80 kDa	0	0	0	0	0	1	0	0	0
			Protein HEXIM2 OS=Homo sapiens OX=9606 GN=HEXIM2 PE=1 SV=1			32 kDa	0	0	0	0	0	1	0	0	0
			Protein TSSC4 OS=Homo sapiens OX=9606 GN=TSSC4 PE=1 SV=3			34 kDa	0	0	0	0	0	1	0	0	0
			Diphosphomevalonate decarboxylase OS=Homo sapiens OX=9606 GN=MVD PE=1 SV=1			43 kDa	0	0	0	0	0	1	0	0	0
			Ras GTPase-activating-like protein IQGAP2 OS=Homo sapiens OX=9606 GN=IQGAP2 PE=1 SV=4			181 kDa	1	0	0	0	0	0	3	0	0
			Leucine-rich PPR motif-containing protein, mitochondrial OS=Homo sapiens OX=9606 GN=LRPPRC PE=1 SV=3			158 kDa	2	2	1	1	0	0	0	0	0
			Transcription intermediary factor 1-beta OS=Homo sapiens OX=9606 GN=TRIM28 PE=1 SV=5			89 kDa	9	4	5	1	3	0	0	0	0
			Histone-lysine N-methyltransferase SETD2 OS=Homo sapiens OX=9606 GN=SETD2 PE=1 SV=3			288 kDa	9	3	1	0	0	0	0	0	0
			HMG box transcription factor BBX OS=Homo sapiens OX=9606 GN=BBX PE=1 SV=1			105 kDa	8	6	3	0	0	0	0	0	0
			Protein MCM10 homolog OS=Homo sapiens OX=9606 GN=MCM10 PE=1 SV=2			98 kDa	11	1	0	0	0	0	0	0	0
			Pleckstrin homology-like domain family B member 3 OS=Homo sapiens OX=9606 GN=PHLDB3 PE=2 SV=3			72 kDa	29	2	1	0	0	0	0	0	0
			Probable ATP-dependent RNA helicase DDX41 OS=Homo sapiens OX=9606 GN=DDX41 PE=1 SV=2			70 kDa	5	28	4	16	0	0	0	0	0
			General transcription factor 3C polypeptide 1 OS=Homo sapiens OX=9606 GN=GTF3C1 PE=1 SV=4			239 kDa	1	1	0	0	0	0	0	0	0
			Activating signal cointegrator 1 complex subunit 3 OS=Homo sapiens OX=9606 GN=ASCC3 PE=1 SV=3			251 kDa	0	0	0	0	0	0	0	0	0
			Heat shock protein HSP 90-beta OS=Homo sapiens OX=9606 GN=HSP90AB1 PE=1 SV=4			83 kDa	9	0	3	6	2	0	0	0	1
			MAP7 domain-containing protein 1 OS=Homo sapiens OX=9606 GN=MAP7D1 PE=1 SV=1			93 kDa	9	4	0	3	3	0	0	0	0
			DNA-directed RNA polymerase, mitochondrial OS=Homo sapiens OX=9606 GN=POLRMT PE=1 SV=2			139 kDa	0	0	0	0	0	0	0	0	0
			Centrosome-associated protein 350 OS=Homo sapiens OX=9606 GN=CEP350 PE=1 SV=1			351 kDa	5	1	4	0	0	0	0	0	0
			Rho guanine nucleotide exchange factor 40 OS=Homo sapiens OX=9606 GN=ARHGEF40 PE=1 SV=3			165 kDa	0	0	0	6	0	0	0	0	0
			Transcription elongation regulator 1 OS=Homo sapiens OX=9606 GN=TCERG1 PE=1 SV=2			124 kDa	3	0	0	0	0	0	0	0	0
			WD repeat-containing protein 6 OS=Homo sapiens OX=9606 GN=WDR6 PE=1 SV=1			122 kDa	17	13	0	0	0	0	0	0	0
			Trifunctional enzyme subunit alpha, mitochondrial OS=Homo sapiens OX=9606 GN=HADHA PE=1 SV=2			83 kDa	29	0	1	1	0	0	0	0	0
			Heterogeneous nuclear ribonucleoprotein M OS=Homo sapiens OX=9606 GN=HNRNPM PE=1 SV=3			78 kDa	29	3	4	0	0	0	0	0	0
			Rho guanine nucleotide exchange factor 2 OS=Homo sapiens OX=9606 GN=ARHGEF2 PE=1 SV=4			112 kDa	6	0	0	0	0	0	0	0	0
			ATPase family AAA domain-containing protein 5 OS=Homo sapiens OX=9606 GN=ATAD5 PE=1 SV=4			208 kDa	3	0	0	0	0	0	0	0	0
			STE20-like serine/threonine-protein kinase OS=Homo sapiens OX=9606 GN=SLK PE=1 SV=1			143 kDa	6	2	4	0	0	0	0	0	0
			Acyl-CoA dehydrogenase family member 11 OS=Homo sapiens OX=9606 GN=ACAD11 PE=1 SV=3			87 kDa	18	1	1	0	0	0	0	0	0
			Pleckstrin homology domain-containing family A member 5 OS=Homo sapiens OX=9606 GN=PLEKHA5 PE=1 SV=1			127 kDa	1	1	0	0	0	0	0	0	0
			Myotubularin-related protein 5 OS=Homo sapiens OX=9606 GN=SBF1 PE=1 SV=4			208 kDa	0	0	1	0	0	0	0	0	0
			Structural maintenance of chromosomes protein 2 OS=Homo sapiens OX=9606 GN=SMC2 PE=1 SV=2			136 kDa	0	0	0	1	0	0	0	0	0
			Phospholipase D1 OS=Homo sapiens OX=9606 GN=PLD1 PE=1 SV=1			124 kDa	2	0	0	5	1	0	0	0	0
			ATP-dependent RNA helicase DDX24 OS=Homo sapiens OX=9606 GN=DDX24 PE=1 SV=1			96 kDa	1	0	0	0	0	0	0	0	0
			Box C/D snoRNA protein 1 OS=Homo sapiens OX=9606 GN=ZNHIT6 PE=1 SV=1			54 kDa	1	9	12	4	0	0	0	0	0
			Spindle and centriole-associated protein 1 OS=Homo sapiens OX=9606 GN=SPICE1 PE=1 SV=1			96 kDa	10	0	0	0	0	0	1	0	0
			General transcription factor 3C polypeptide 3 OS=Homo sapiens OX=9606 GN=GTF3C3 PE=1 SV=1			101 kDa	2	0	0	0	0	0	1	0	0
			CWF19-like protein 2 OS=Homo sapiens OX=9606 GN=CWF19L2 PE=1 SV=4			104 kDa	0	0	1	0	0	0	1	0	0
			Extracellular sulfatase Sulf-2 OS=Homo sapiens OX=9606 GN=SULF2 PE=1 SV=1			100 kDa	0	3	0	0	0	0	0	0	0
			Melanoma-associated antigen D2 OS=Homo sapiens OX=9606 GN=MAGED2 PE=1 SV=2			65 kDa	7	19	2	1	0	0	0	0	0
			Serine/threonine-protein kinase Nek1 OS=Homo sapiens OX=9606 GN=NEK1 PE=1 SV=2			143 kDa	6	0	0	0	0	0	0	0	0
			Abnormal spindle-like microcephaly-associated protein OS=Homo sapiens OX=9606 GN=ASPM PE=1 SV=2			410 kDa	4	0	0	0	0	0	0	0	0
			Nucleolin OS=Homo sapiens OX=9606 GN=NCL PE=1 SV=3			77 kDa	6	4	3	0	0	0	0	0	0
			TBC1 domain family member 30 OS=Homo sapiens OX=9606 GN=TBC1D30 PE=1 SV=2			103 kDa	1	0	1	0	2	0	0	0	0
			Coiled-coil domain-containing protein 8 OS=Homo sapiens OX=9606 GN=CCDC8 PE=1 SV=2			59 kDa	22	0	1	0	0	0	0	0	0
			Centrosomal protein of 78 kDa OS=Homo sapiens OX=9606 GN=CEP78 PE=1 SV=1			76 kDa	21	6	0	0	1	0	0	0	0
			Stress-70 protein, mitochondrial OS=Homo sapiens OX=9606 GN=HSPA9 PE=1 SV=2			74 kDa	12	8	0	0	0	0	0	0	0
			Zinc finger CCCH domain-containing protein 11A OS=Homo sapiens OX=9606 GN=ZC3H11A PE=1 SV=3			89 kDa	12	3	0	0	0	0	0	0	0
			Eukaryotic translation initiation factor 4 gamma 2 OS=Homo sapiens OX=9606 GN=EIF4G2 PE=1 SV=1			102 kDa	5	0	0	0	0	0	0	0	0
			Putative bifunctional UDP-N-acetylglucosamine transferase and deubiquitinase ALG13 OS=Homo sapiens OX=9606 GN=ALG13 PE=1 SV=2			126 kDa	7	3	0	0	0	0	0	0	0
			Phosphatidylinositol 4-kinase alpha OS=Homo sapiens OX=9606 GN=PI4KA PE=1 SV=4			237 kDa	0	0	0	0	1	0	0	0	0
			RuvB-like 2 OS=Homo sapiens OX=9606 GN=RUVBL2 PE=1 SV=3			51 kDa	0	0	4	27	0	0	0	0	0
			Phosphatidylinositol 4-phosphate 5-kinase type-1 alpha OS=Homo sapiens OX=9606 GN=PIP5K1A PE=1 SV=1			63 kDa	0	2	15	8	0	0	0	0	0
			Pre-mRNA-processing-splicing factor 8 OS=Homo sapiens OX=9606 GN=PRPF8 PE=1 SV=2			274 kDa	0	0	0	0	0	0	0	0	0
			Probable ATP-dependent RNA helicase DDX17 OS=Homo sapiens OX=9606 GN=DDX17 PE=1 SV=2			80 kDa	17	7	4	0	1	0	0	0	0
			Tetratricopeptide repeat protein 21B OS=Homo sapiens OX=9606 GN=TTC21B PE=1 SV=2			151 kDa	0	0	0	0	0	0	0	0	0
			General transcription factor 3C polypeptide 2 OS=Homo sapiens OX=9606 GN=GTF3C2 PE=1 SV=2			101 kDa	0	1	1	0	0	0	0	0	0
			RNA-binding protein 10 OS=Homo sapiens OX=9606 GN=RBM10 PE=1 SV=3			104 kDa	0	0	0	0	0	0	1	0	0
			Exocyst complex component 1 OS=Homo sapiens OX=9606 GN=EXOC1 PE=1 SV=4			102 kDa	0	0	1	0	0	0	0	0	0
			Band 4.1-like protein 5 OS=Homo sapiens OX=9606 GN=EPB41L5 PE=1 SV=3			82 kDa	14	0	5	5	1	0	0	0	0
			RuvB-like 1 OS=Homo sapiens OX=9606 GN=RUVBL1 PE=1 SV=1			50 kDa	0	0	5	20	0	0	0	0	0
			Protein FAM161A OS=Homo sapiens OX=9606 GN=FAM161A PE=1 SV=2			77 kDa	8	2	0	0	0	0	0	0	0
			116 kDa U5 small nuclear ribonucleoprotein component OS=Homo sapiens OX=9606 GN=EFTUD2 PE=1 SV=1			109 kDa	0	0	0	0	0	0	0	0	0
			General transcription factor 3C polypeptide 4 OS=Homo sapiens OX=9606 GN=GTF3C4 PE=1 SV=2			92 kDa	1	0	0	0	0	0	0	0	0
			Methyl-CpG-binding domain protein 4 OS=Homo sapiens OX=9606 GN=MBD4 PE=1 SV=1			66 kDa	1	20	3	0	0	0	0	0	0
			General transcription factor 3C polypeptide 5 OS=Homo sapiens OX=9606 GN=GTF3C5 PE=1 SV=2			60 kDa	0	0	24	1	0	0	0	0	0
			Condensin-2 complex subunit G2 OS=Homo sapiens OX=9606 GN=NCAPG2 PE=1 SV=1			131 kDa	2	0	0	0	0	0	0	0	0
			A disintegrin and metalloproteinase with thrombospondin motifs 1 OS=Homo sapiens OX=9606 GN=ADAMTS1 PE=1 SV=4			105 kDa	10	0	0	0	0	0	0	0	0
			Acyl-CoA dehydrogenase family member 9, mitochondrial OS=Homo sapiens OX=9606 GN=ACAD9 PE=1 SV=1			69 kDa	0	0	24	0	0	0	0	0	0
			Band 4.1-like protein 3 OS=Homo sapiens OX=9606 GN=EPB41L3 PE=1 SV=2			121 kDa	1	0	0	0	0	0	0	0	0
			Microcephalin OS=Homo sapiens OX=9606 GN=MCPH1 PE=1 SV=4			93 kDa	7	1	0	0	0	0	0	0	0
			U4/U6 small nuclear ribonucleoprotein Prp3 OS=Homo sapiens OX=9606 GN=PRPF3 PE=1 SV=2			78 kDa	8	0	2	0	0	0	0	0	0
			26S proteasome non-ATPase regulatory subunit 3 OS=Homo sapiens OX=9606 GN=PSMD3 PE=1 SV=2			61 kDa	0	0	26	3	0	0	0	0	1
			Zinc finger protein 724 OS=Homo sapiens OX=9606 GN=ZNF724 PE=2 SV=3			71 kDa	5	10	2	0	0	0	0	0	0
			T-complex protein 1 subunit gamma OS=Homo sapiens OX=9606 GN=CCT3 PE=1 SV=4			61 kDa	0	1	19	0	0	0	0	0	0
			Zinc finger protein 281 OS=Homo sapiens OX=9606 GN=ZNF281 PE=1 SV=1			97 kDa	4	0	0	0	0	0	0	0	0
			T-complex protein 1 subunit alpha OS=Homo sapiens OX=9606 GN=TCP1 PE=1 SV=1			60 kDa	0	0	19	0	0	0	0	0	0
			FERM, ARHGEF and pleckstrin domain-containing protein 2 OS=Homo sapiens OX=9606 GN=FARP2 PE=1 SV=3			120 kDa	0	0	0	0	1	0	0	0	0
			Prelamin-A/C OS=Homo sapiens OX=9606 GN=LMNA PE=1 SV=1			74 kDa	0	7	0	0	0	0	0	0	0
			DNA-directed RNA polymerase I subunit RPA2 OS=Homo sapiens OX=9606 GN=POLR1B PE=1 SV=2			128 kDa	0	0	0	0	0	0	0	0	0
			G2 and S phase-expressed protein 1 OS=Homo sapiens OX=9606 GN=GTSE1 PE=1 SV=3			77 kDa	5	2	0	1	0	0	0	0	0
			Pre-mRNA-processing factor 6 OS=Homo sapiens OX=9606 GN=PRPF6 PE=1 SV=1			107 kDa	13	0	0	0	0	0	0	0	0
			Nucleolar protein 58 OS=Homo sapiens OX=9606 GN=NOP58 PE=1 SV=1			60 kDa	0	0	17	5	1	0	0	0	0
			Trophinin OS=Homo sapiens OX=9606 GN=TRO PE=1 SV=3			144 kDa	8	1	1	0	0	0	0	0	0
			Ubiquitin carboxyl-terminal hydrolase 7 OS=Homo sapiens OX=9606 GN=USP7 PE=1 SV=2			128 kDa	0	0	1	0	0	0	0	0	0
			X-ray repair cross-complementing protein 6 OS=Homo sapiens OX=9606 GN=XRCC6 PE=1 SV=2			70 kDa	1	16	0	0	0	0	0	0	0
			Pescadillo homolog OS=Homo sapiens OX=9606 GN=PES1 PE=1 SV=1			68 kDa	0	22	0	0	0	0	0	0	0
			Maternal embryonic leucine zipper kinase OS=Homo sapiens OX=9606 GN=MELK PE=1 SV=3			75 kDa	0	19	0	0	0	0	0	0	0
			F-box/WD repeat-containing protein 1A OS=Homo sapiens OX=9606 GN=BTRC PE=1 SV=1			69 kDa	0	3	14	8	0	0	0	0	0
			FAST kinase domain-containing protein 2, mitochondrial OS=Homo sapiens OX=9606 GN=FASTKD2 PE=1 SV=1			81 kDa	0	0	15	0	0	0	0	0	0
			Protein TALPID3 OS=Homo sapiens OX=9606 GN=KIAA0586 PE=1 SV=4			169 kDa	2	0	0	0	0	0	0	0	0
			T-complex protein 1 subunit epsilon OS=Homo sapiens OX=9606 GN=CCT5 PE=1 SV=1			60 kDa	0	0	18	0	0	0	0	0	0
			Protein 4.1 OS=Homo sapiens OX=9606 GN=EPB41 PE=1 SV=4			97 kDa	6	0	0	0	0	0	0	0	0
			Endonuclease 8-like 3 OS=Homo sapiens OX=9606 GN=NEIL3 PE=1 SV=3			68 kDa	0	5	6	2	0	0	0	0	0
			Afadin- and alpha-actinin-binding protein OS=Homo sapiens OX=9606 GN=SSX2IP PE=1 SV=3			71 kDa	1	12	0	0	0	0	0	0	0
			Exocyst complex component 3 OS=Homo sapiens OX=9606 GN=EXOC3 PE=1 SV=3			86 kDa	11	0	0	0	0	0	0	0	0
			Probable helicase senataxin OS=Homo sapiens OX=9606 GN=SETX PE=1 SV=4			303 kDa	0	0	0	1	1	0	0	0	0
			Ankyrin repeat domain-containing protein 26 OS=Homo sapiens OX=9606 GN=ANKRD26 PE=1 SV=4			196 kDa	0	0	0	0	0	0	0	0	0
			mRNA-capping enzyme OS=Homo sapiens OX=9606 GN=RNGTT PE=1 SV=1			69 kDa	0	17	0	0	0	0	0	0	0
			Spectrin alpha chain, non-erythrocytic 1 OS=Homo sapiens OX=9606 GN=SPTAN1 PE=1 SV=3			285 kDa	0	0	0	0	1	0	0	0	0
			Eukaryotic translation initiation factor 3 subunit D OS=Homo sapiens OX=9606 GN=EIF3D PE=1 SV=1			64 kDa	1	6	3	0	0	0	0	0	0
			Chromodomain-helicase-DNA-binding protein 6 OS=Homo sapiens OX=9606 GN=CHD6 PE=1 SV=4			305 kDa	0	1	0	0	0	0	0	0	0
			Telomere length regulation protein TEL2 homolog OS=Homo sapiens OX=9606 GN=TELO2 PE=1 SV=2			92 kDa	0	0	0	1	0	0	0	0	0
			Carnitine O-palmitoyltransferase 1, liver isoform OS=Homo sapiens OX=9606 GN=CPT1A PE=1 SV=2			88 kDa	16	0	0	0	0	0	0	0	0
			DNA replication ATP-dependent helicase/nuclease DNA2 OS=Homo sapiens OX=9606 GN=DNA2 PE=1 SV=3			120 kDa	0	0	0	0	0	0	0	0	1
			Zinc finger protein 770 OS=Homo sapiens OX=9606 GN=ZNF770 PE=1 SV=1			80 kDa	9	0	2	0	0	0	0	0	0
			Serine/threonine-protein kinase 38 OS=Homo sapiens OX=9606 GN=STK38 PE=1 SV=1			54 kDa	0	1	8	13	3	0	0	0	0
			Puratrophin-1 OS=Homo sapiens OX=9606 GN=PLEKHG4 PE=1 SV=1			131 kDa	0	0	0	2	0	0	0	0	0
			Probable ATP-dependent RNA helicase DDX5 OS=Homo sapiens OX=9606 GN=DDX5 PE=1 SV=1			69 kDa	0	11	9	0	0	0	0	0	0
			Cytoskeleton-associated protein 4 OS=Homo sapiens OX=9606 GN=CKAP4 PE=1 SV=2			66 kDa	0	19	1	0	0	0	0	0	0
			Serine/threonine-protein phosphatase 2A 65 kDa regulatory subunit A alpha isoform OS=Homo sapiens OX=9606 GN=PPP2R1A PE=1 SV=4			65 kDa	0	0	17	0	0	0	0	0	0
			Microtubule-associated protein 1B OS=Homo sapiens OX=9606 GN=MAP1B PE=1 SV=2			271 kDa	0	0	0	0	0	0	0	0	2
			MAP/microtubule affinity-regulating kinase 3 OS=Homo sapiens OX=9606 GN=MARK3 PE=1 SV=5			84 kDa	5	2	0	0	0	0	0	0	1
			DNA topoisomerase 2-alpha OS=Homo sapiens OX=9606 GN=TOP2A PE=1 SV=3			174 kDa	1	0	0	0	0	0	0	0	0
			Ankyrin repeat domain-containing protein 6 OS=Homo sapiens OX=9606 GN=ANKRD6 PE=2 SV=3			80 kDa	8	0	0	0	0	0	0	0	0
			Elongation factor 2 OS=Homo sapiens OX=9606 GN=EEF2 PE=1 SV=4			95 kDa	2	0	0	1	0	0	0	0	0
			IQ motif and SEC7 domain-containing protein 2 OS=Homo sapiens OX=9606 GN=IQSEC2 PE=1 SV=2			163 kDa	1	0	0	0	0	0	0	0	0
			Smoothelin OS=Homo sapiens OX=9606 GN=SMTN PE=1 SV=7			99 kDa	0	0	0	0	1	0	1	0	0
			60 kDa heat shock protein, mitochondrial OS=Homo sapiens OX=9606 GN=HSPD1 PE=1 SV=2			61 kDa	0	1	13	0	0	0	0	0	0
			TRPM8 channel-associated factor 1 OS=Homo sapiens OX=9606 GN=TCAF1 PE=1 SV=3			102 kDa	0	1	0	0	0	0	0	0	1
			26S proteasome non-ATPase regulatory subunit 11 OS=Homo sapiens OX=9606 GN=PSMD11 PE=1 SV=3			47 kDa	0	0	0	0	23	0	0	0	0
			Microtubule-associated protein 9 OS=Homo sapiens OX=9606 GN=MAP9 PE=1 SV=3			74 kDa	2	0	0	0	0	0	0	0	0
			Neuroepithelial cell-transforming gene 1 protein OS=Homo sapiens OX=9606 GN=NET1 PE=1 SV=1			68 kDa	0	13	1	2	0	0	0	0	0
			Inositol polyphosphate 5-phosphatase OCRL-1 OS=Homo sapiens OX=9606 GN=OCRL PE=1 SV=3			104 kDa	3	0	0	0	0	0	0	0	0
			WD repeat-containing protein 76 OS=Homo sapiens OX=9606 GN=WDR76 PE=1 SV=2			70 kDa	3	8	0	0	0	0	0	0	0
			Beta-galactosidase OS=Homo sapiens OX=9606 GN=GLB1 PE=1 SV=2			76 kDa	0	3	12	0	0	0	0	0	0
			Phosphatidylinositol 3-kinase regulatory subunit beta OS=Homo sapiens OX=9606 GN=PIK3R2 PE=1 SV=2			82 kDa	0	0	0	1	0	0	0	0	0
			WD repeat-containing protein 3 OS=Homo sapiens OX=9606 GN=WDR3 PE=1 SV=1			106 kDa	6	0	0	0	0	0	0	0	0
			Zinc finger protein 195 OS=Homo sapiens OX=9606 GN=ZNF195 PE=1 SV=2			72 kDa	0	9	1	1	0	0	0	0	0
			Guanine nucleotide-binding protein-like 3-like protein OS=Homo sapiens OX=9606 GN=GNL3L PE=1 SV=1			66 kDa	0	18	0	0	0	0	0	0	0
			La-related protein 7 OS=Homo sapiens OX=9606 GN=LARP7 PE=1 SV=1			67 kDa	1	6	0	0	0	0	0	0	0
			DNA-directed RNA polymerase II subunit RPB2 OS=Homo sapiens OX=9606 GN=POLR2B PE=1 SV=1			134 kDa	0	1	0	0	0	0	0	0	0
			Exocyst complex component 4 OS=Homo sapiens OX=9606 GN=EXOC4 PE=1 SV=1			111 kDa	0	0	0	1	0	0	0	0	0
			Heterogeneous nuclear ribonucleoprotein U OS=Homo sapiens OX=9606 GN=HNRNPU PE=1 SV=6			91 kDa	1	0	0	0	0	0	0	0	0
			Autophagy-related protein 13 OS=Homo sapiens OX=9606 GN=ATG13 PE=1 SV=1			57 kDa	0	0	0	5	0	0	0	0	0
			Mitochondrial Rho GTPase 1 OS=Homo sapiens OX=9606 GN=RHOT1 PE=1 SV=2			71 kDa	1	11	0	0	0	0	0	0	0
			Oral-facial-digital syndrome 1 protein OS=Homo sapiens OX=9606 GN=OFD1 PE=1 SV=1			117 kDa	1	0	0	0	0	0	0	0	0
			DNA replication licensing factor MCM7 OS=Homo sapiens OX=9606 GN=MCM7 PE=1 SV=4			81 kDa	24	0	0	0	0	0	0	0	0
			Nucleolar protein 11 OS=Homo sapiens OX=9606 GN=NOL11 PE=1 SV=1			81 kDa	14	0	0	0	0	0	0	0	0
			Pleckstrin homology domain-containing family A member 7 OS=Homo sapiens OX=9606 GN=PLEKHA7 PE=1 SV=2			127 kDa	0	1	0	0	0	0	0	0	0
			Protein TASOR OS=Homo sapiens OX=9606 GN=TASOR PE=1 SV=3			189 kDa	0	0	0	0	0	0	0	0	0
			Zinc finger BED domain-containing protein 5 OS=Homo sapiens OX=9606 GN=ZBED5 PE=2 SV=2			79 kDa	0	16	0	0	0	0	0	0	0
			DNA replication licensing factor MCM3 OS=Homo sapiens OX=9606 GN=MCM3 PE=1 SV=3			91 kDa	3	0	0	0	0	0	0	0	0
			DNA replication licensing factor MCM5 OS=Homo sapiens OX=9606 GN=MCM5 PE=1 SV=5			82 kDa	15	0	0	0	0	0	0	0	0
			Protein AATF OS=Homo sapiens OX=9606 GN=AATF PE=1 SV=1			63 kDa	9	1	0	0	0	0	0	0	0
			RNA polymerase II-associated factor 1 homolog OS=Homo sapiens OX=9606 GN=PAF1 PE=1 SV=2			60 kDa	0	10	0	0	0	0	0	0	0
			Kinesin-like protein KIF14 OS=Homo sapiens OX=9606 GN=KIF14 PE=1 SV=1			186 kDa	0	0	1	0	1	0	0	0	0
			DnaJ homolog subfamily C member 7 OS=Homo sapiens OX=9606 GN=DNAJC7 PE=1 SV=2			56 kDa	0	0	18	0	0	0	0	0	0
			Eukaryotic translation initiation factor 3 subunit L OS=Homo sapiens OX=9606 GN=EIF3L PE=1 SV=1			67 kDa	0	0	21	0	0	0	0	0	0
			Ankyrin repeat and EF-hand domain-containing protein 1 OS=Homo sapiens OX=9606 GN=ANKEF1 PE=2 SV=2			87 kDa	0	0	1	1	0	0	0	0	0
			Heat shock protein HSP 90-alpha OS=Homo sapiens OX=9606 GN=HSP90AA1 PE=1 SV=5			85 kDa	2	0	0	2	0	0	0	0	0
			RING finger protein 219 OS=Homo sapiens OX=9606 GN=RNF219 PE=1 SV=1			81 kDa	3	0	1	1	0	0	0	0	0
			ATP-binding cassette sub-family D member 3 OS=Homo sapiens OX=9606 GN=ABCD3 PE=1 SV=1			75 kDa	0	3	1	0	0	0	0	0	0
			Ribosomal RNA processing protein 1 homolog B OS=Homo sapiens OX=9606 GN=RRP1B PE=1 SV=3			84 kDa	6	0	3	0	0	0	0	0	0
			Threonine--tRNA ligase, mitochondrial OS=Homo sapiens OX=9606 GN=TARS2 PE=1 SV=1			81 kDa	9	4	0	0	0	0	0	0	0
			OTU domain-containing protein 4 OS=Homo sapiens OX=9606 GN=OTUD4 PE=1 SV=4			124 kDa	1	0	0	0	0	0	0	0	0
			Crossover junction endonuclease EME1 OS=Homo sapiens OX=9606 GN=EME1 PE=1 SV=2			63 kDa	0	15	0	0	0	0	0	0	0
			Cell division cycle 7-related protein kinase OS=Homo sapiens OX=9606 GN=CDC7 PE=1 SV=1			64 kDa	0	3	0	0	0	0	0	0	0
			Cyclin-T1 OS=Homo sapiens OX=9606 GN=CCNT1 PE=1 SV=1			81 kDa	5	0	0	1	0	0	0	0	0
			Band 4.1-like protein 2 OS=Homo sapiens OX=9606 GN=EPB41L2 PE=1 SV=1			113 kDa	2	0	0	0	0	0	0	0	0
			Serine/threonine-protein phosphatase 2A regulatory subunit B'' subunit beta OS=Homo sapiens OX=9606 GN=PPP2R3B PE=1 SV=2			65 kDa	3	10	1	0	0	0	0	0	0
			Centrosomal protein of 95 kDa OS=Homo sapiens OX=9606 GN=CEP95 PE=1 SV=1			95 kDa	0	0	2	0	0	0	0	0	0
			Heterogeneous nuclear ribonucleoprotein U-like protein 2 OS=Homo sapiens OX=9606 GN=HNRNPUL2 PE=1 SV=1			85 kDa	1	0	0	0	0	0	0	0	0
			DnaJ homolog subfamily C member 10 OS=Homo sapiens OX=9606 GN=DNAJC10 PE=1 SV=2			91 kDa	1	0	0	0	0	0	0	0	0
			Selenocysteine-specific elongation factor OS=Homo sapiens OX=9606 GN=EEFSEC PE=1 SV=4			65 kDa	0	11	0	0	0	0	0	0	0
			ATP-dependent RNA helicase DDX54 OS=Homo sapiens OX=9606 GN=DDX54 PE=1 SV=2			99 kDa	0	1	1	0	0	0	0	0	0
			Neurofibromin OS=Homo sapiens OX=9606 GN=NF1 PE=1 SV=2			319 kDa	0	0	0	1	0	0	0	0	0
			Moesin OS=Homo sapiens OX=9606 GN=MSN PE=1 SV=3			68 kDa	0	1	0	0	0	0	0	0	0
			Protein-glutamine gamma-glutamyltransferase E OS=Homo sapiens OX=9606 GN=TGM3 PE=1 SV=4			77 kDa	0	0	1	0	0	0	0	0	0
			Highly divergent homeobox OS=Homo sapiens OX=9606 GN=HDX PE=1 SV=1			77 kDa	1	3	0	0	0	0	0	0	0
			Nucleolar protein 10 OS=Homo sapiens OX=9606 GN=NOL10 PE=1 SV=1			80 kDa	13	0	0	0	0	0	0	0	0
			Pleckstrin homology-like domain family B member 2 OS=Homo sapiens OX=9606 GN=PHLDB2 PE=1 SV=2			142 kDa	1	0	0	0	0	0	0	0	0
			DNA replication licensing factor MCM6 OS=Homo sapiens OX=9606 GN=MCM6 PE=1 SV=1			93 kDa	1	0	0	0	0	0	0	0	0
			AP-2 complex subunit alpha-1 OS=Homo sapiens OX=9606 GN=AP2A1 PE=1 SV=3			108 kDa	0	3	0	1	0	0	0	0	0
			N-acetyltransferase ESCO2 OS=Homo sapiens OX=9606 GN=ESCO2 PE=1 SV=1			68 kDa	0	15	0	0	0	0	0	0	0
			Major capsid protein OS=Human herpesvirus 8 type P (isolate GK18) OX=868565 GN=MCP PE=3 SV=1			153 kDa	1	1	1	0	0	0	0	0	0
			RING finger protein 10 OS=Homo sapiens OX=9606 GN=RNF10 PE=1 SV=2			90 kDa	2	0	0	0	0	0	0	0	0
			Transducin beta-like protein 2 OS=Homo sapiens OX=9606 GN=TBL2 PE=1 SV=1			50 kDa	0	0	0	4	13	0	0	0	0
			Zinc finger protein 655 OS=Homo sapiens OX=9606 GN=ZNF655 PE=1 SV=3			57 kDa	0	5	5	0	0	0	0	0	0
			Eukaryotic translation initiation factor 2-alpha kinase 1 OS=Homo sapiens OX=9606 GN=EIF2AK1 PE=1 SV=2			71 kDa	9	1	0	0	0	0	0	0	0
			Phosphatidylinositol 3-kinase regulatory subunit alpha OS=Homo sapiens OX=9606 GN=PIK3R1 PE=1 SV=2			84 kDa	0	0	0	3	0	0	0	0	0
			Wings apart-like protein homolog OS=Homo sapiens OX=9606 GN=WAPL PE=1 SV=1			133 kDa	0	0	1	0	0	0	0	0	0
			Doublecortin domain-containing protein 2 OS=Homo sapiens OX=9606 GN=DCDC2 PE=1 SV=2			53 kDa	1	1	1	0	0	0	0	0	0
			Probable 28S rRNA (cytosine-C(5))-methyltransferase OS=Homo sapiens OX=9606 GN=NSUN5 PE=1 SV=2			47 kDa	1	1	0	17	2	0	0	0	0
			Tubulin beta chain OS=Homo sapiens OX=9606 GN=TUBB PE=1 SV=2			50 kDa	0	0	0	17	0	0	0	0	0
			U4/U6 small nuclear ribonucleoprotein Prp4 OS=Homo sapiens OX=9606 GN=PRPF4 PE=1 SV=2			58 kDa	0	0	13	0	0	0	0	0	0
			Serine/threonine-protein kinase RIO1 OS=Homo sapiens OX=9606 GN=RIOK1 PE=1 SV=2			66 kDa	2	1	1	1	0	0	0	0	0
			Protein Aster-A OS=Homo sapiens OX=9606 GN=GRAMD1A PE=1 SV=2			81 kDa	6	0	0	0	0	0	0	0	0
			Zinc finger protein 430 OS=Homo sapiens OX=9606 GN=ZNF430 PE=1 SV=3			66 kDa	0	1	3	1	0	0	0	0	0
			Target of rapamycin complex 2 subunit MAPKAP1 OS=Homo sapiens OX=9606 GN=MAPKAP1 PE=1 SV=2			59 kDa	0	1	8	1	0	0	0	0	0
			WD repeat-containing protein 48 OS=Homo sapiens OX=9606 GN=WDR48 PE=1 SV=1			76 kDa	18	0	0	0	0	0	0	0	0
			Nucleolar MIF4G domain-containing protein 1 OS=Homo sapiens OX=9606 GN=NOM1 PE=1 SV=1			96 kDa	0	1	0	0	0	0	0	0	0
			E3 SUMO-protein ligase CBX4 OS=Homo sapiens OX=9606 GN=CBX4 PE=1 SV=3			61 kDa	0	11	0	0	0	0	0	0	0
			Ribosome biogenesis protein BOP1 OS=Homo sapiens OX=9606 GN=BOP1 PE=1 SV=2			84 kDa	4	0	1	0	0	0	0	0	0
			E3 ubiquitin-protein ligase RAD18 OS=Homo sapiens OX=9606 GN=RAD18 PE=1 SV=2			56 kDa	7	9	0	0	0	0	0	0	0
			Golgi apparatus protein 1 OS=Homo sapiens OX=9606 GN=GLG1 PE=1 SV=2			135 kDa	0	0	0	0	1	0	0	0	0
			Tubby-related protein 3 OS=Homo sapiens OX=9606 GN=TULP3 PE=1 SV=2			50 kDa	0	0	2	13	0	0	0	0	0
			Gamma-tubulin complex component 4 OS=Homo sapiens OX=9606 GN=TUBGCP4 PE=1 SV=1			76 kDa	0	10	0	0	0	0	0	0	0
			ALX homeobox protein 1 OS=Homo sapiens OX=9606 GN=ALX1 PE=1 SV=2			37 kDa	0	0	0	0	0	0	6	0	0
			Eukaryotic translation initiation factor 3 subunit C OS=Homo sapiens OX=9606 GN=EIF3C PE=1 SV=1			105 kDa	1	0	0	0	0	0	0	0	0
			DEP domain-containing protein 1A OS=Homo sapiens OX=9606 GN=DEPDC1 PE=1 SV=2			93 kDa	0	0	5	0	0	0	0	0	0
			Threonine--tRNA ligase, cytoplasmic OS=Homo sapiens OX=9606 GN=TARS PE=1 SV=3			83 kDa	8	0	0	0	0	0	0	0	0
			Eukaryotic initiation factor 4A-I OS=Homo sapiens OX=9606 GN=EIF4A1 PE=1 SV=1			46 kDa	0	0	0	0	13	0	0	0	0
			Junctophilin-1 OS=Homo sapiens OX=9606 GN=JPH1 PE=1 SV=2			72 kDa	9	0	1	0	0	0	0	0	0
			Mis18-binding protein 1 OS=Homo sapiens OX=9606 GN=MIS18BP1 PE=1 SV=1			129 kDa	0	0	0	0	0	0	0	0	0
			Meiosis-specific coiled-coil domain-containing protein MEIOC OS=Homo sapiens OX=9606 GN=MEIOC PE=2 SV=3			108 kDa	1	0	0	0	0	0	0	0	0
			tRNA (uracil-5-)-methyltransferase homolog A OS=Homo sapiens OX=9606 GN=TRMT2A PE=1 SV=2			69 kDa	0	5	0	0	0	0	0	0	0
			Polymerase delta-interacting protein 3 OS=Homo sapiens OX=9606 GN=POLDIP3 PE=1 SV=2			46 kDa	0	0	0	10	11	0	0	0	0
			Kinesin-like protein KIF2A OS=Homo sapiens OX=9606 GN=KIF2A PE=1 SV=3			80 kDa	1	0	0	0	0	0	0	0	0
			E3 ubiquitin-protein ligase MSL2 OS=Homo sapiens OX=9606 GN=MSL2 PE=1 SV=2			63 kDa	0	11	0	0	0	0	0	0	0
			Large subunit GTPase 1 homolog OS=Homo sapiens OX=9606 GN=LSG1 PE=1 SV=2			75 kDa	13	0	0	0	0	0	0	0	0
			Apoptosis-inducing factor 1, mitochondrial OS=Homo sapiens OX=9606 GN=AIFM1 PE=1 SV=1			67 kDa	0	3	0	0	0	0	0	0	0
			T-complex protein 1 subunit eta OS=Homo sapiens OX=9606 GN=CCT7 PE=1 SV=2			59 kDa	0	0	14	0	0	0	0	0	0
			Condensin-2 complex subunit H2 OS=Homo sapiens OX=9606 GN=NCAPH2 PE=1 SV=1			68 kDa	8	0	0	0	0	0	0	0	0
			Kinesin-like protein KIF2C OS=Homo sapiens OX=9606 GN=KIF2C PE=1 SV=2			81 kDa	1	0	0	0	0	0	0	0	0
			Nuclear migration protein nudC OS=Homo sapiens OX=9606 GN=NUDC PE=1 SV=1			38 kDa	0	0	0	0	6	0	0	0	0
			Chondroitin sulfate glucuronyltransferase OS=Homo sapiens OX=9606 GN=CHPF2 PE=2 SV=2			86 kDa	7	0	0	0	0	0	0	0	0
			Coiled-coil domain-containing protein 93 OS=Homo sapiens OX=9606 GN=CCDC93 PE=1 SV=2			73 kDa	3	0	0	0	0	0	0	0	0
			Centrosomal protein of 57 kDa OS=Homo sapiens OX=9606 GN=CEP57 PE=1 SV=2			57 kDa	0	0	13	0	0	0	0	0	0
			FACT complex subunit SSRP1 OS=Homo sapiens OX=9606 GN=SSRP1 PE=1 SV=1			81 kDa	9	0	0	0	0	0	0	0	0
			Crossover junction endonuclease MUS81 OS=Homo sapiens OX=9606 GN=MUS81 PE=1 SV=3			61 kDa	0	0	3	0	0	0	0	0	0
			Caspase-14 OS=Homo sapiens OX=9606 GN=CASP14 PE=1 SV=2			28 kDa	1	0	0	0	1	0	0	0	0
			Insulin-like growth factor 2 mRNA-binding protein 1 OS=Homo sapiens OX=9606 GN=IGF2BP1 PE=1 SV=2			63 kDa	0	9	0	2	0	0	0	0	0
			Pyruvate kinase PKM OS=Homo sapiens OX=9606 GN=PKM PE=1 SV=4			58 kDa	0	0	5	4	0	0	0	0	0
			Aspartate--tRNA ligase, mitochondrial OS=Homo sapiens OX=9606 GN=DARS2 PE=1 SV=1			74 kDa	0	10	0	0	0	0	0	0	0
			BAG family molecular chaperone regulator 3 OS=Homo sapiens OX=9606 GN=BAG3 PE=1 SV=3			62 kDa	5	0	0	0	0	0	0	0	0
			Protein polybromo-1 OS=Homo sapiens OX=9606 GN=PBRM1 PE=1 SV=1			193 kDa	0	0	0	0	0	0	1	0	0
			Coiled-coil domain-containing protein 138 OS=Homo sapiens OX=9606 GN=CCDC138 PE=1 SV=1			76 kDa	5	0	0	0	0	0	0	0	0
			Pentatricopeptide repeat-containing protein 1, mitochondrial OS=Homo sapiens OX=9606 GN=PTCD1 PE=1 SV=2			79 kDa	0	3	0	0	0	0	0	0	0
			Peroxisomal bifunctional enzyme OS=Homo sapiens OX=9606 GN=EHHADH PE=1 SV=3			79 kDa	17	0	0	0	0	0	0	0	0
			Bromodomain-containing protein 9 OS=Homo sapiens OX=9606 GN=BRD9 PE=1 SV=2			67 kDa	2	0	0	0	0	0	0	0	0
			Programmed cell death protein 2-like OS=Homo sapiens OX=9606 GN=PDCD2L PE=1 SV=1			39 kDa	0	0	0	0	2	0	0	0	0
			Tight junction protein ZO-1 OS=Homo sapiens OX=9606 GN=TJP1 PE=1 SV=3			195 kDa	0	0	0	0	1	0	0	0	0
			Nucleosome assembly protein 1-like 1 OS=Homo sapiens OX=9606 GN=NAP1L1 PE=1 SV=1			45 kDa	0	0	0	8	4	0	0	0	0
			ATP-dependent RNA helicase DDX3X OS=Homo sapiens OX=9606 GN=DDX3X PE=1 SV=3			73 kDa	1	3	0	0	0	0	0	0	0
			Zinc finger protein with KRAB and SCAN domains 1 OS=Homo sapiens OX=9606 GN=ZKSCAN1 PE=1 SV=3			64 kDa	0	12	0	0	0	0	0	0	0
			Diacylglycerol kinase epsilon OS=Homo sapiens OX=9606 GN=DGKE PE=1 SV=1			64 kDa	0	0	10	7	0	0	0	0	0
			Importin subunit alpha-5 OS=Homo sapiens OX=9606 GN=KPNA1 PE=1 SV=3			60 kDa	0	0	10	0	0	0	0	0	0
			Caveolae-associated protein 1 OS=Homo sapiens OX=9606 GN=CAVIN1 PE=1 SV=1			43 kDa	0	0	1	11	0	0	0	0	0
			T-complex protein 1 subunit delta OS=Homo sapiens OX=9606 GN=CCT4 PE=1 SV=4			58 kDa	0	0	18	0	0	0	0	0	0
			Polyadenylate-binding protein 1 OS=Homo sapiens OX=9606 GN=PABPC1 PE=1 SV=2			71 kDa	1	0	0	0	0	0	0	0	0
			7SK snRNA methylphosphate capping enzyme OS=Homo sapiens OX=9606 GN=MEPCE PE=1 SV=1			74 kDa	12	0	0	0	0	0	0	0	0
			Eukaryotic translation initiation factor 4B OS=Homo sapiens OX=9606 GN=EIF4B PE=1 SV=2			69 kDa	8	0	1	0	0	0	0	0	0
			Ankyrin repeat and KH domain-containing protein 1 OS=Homo sapiens OX=9606 GN=ANKHD1 PE=1 SV=1			269 kDa	1	0	0	0	0	0	0	0	0
			Serine-threonine kinase receptor-associated protein OS=Homo sapiens OX=9606 GN=STRAP PE=1 SV=1			38 kDa	0	0	0	0	0	0	3	0	0
			Cilia- and flagella-associated protein 97 OS=Homo sapiens OX=9606 GN=CFAP97 PE=1 SV=2			59 kDa	0	8	1	1	0	0	0	0	0
			F-box/WD repeat-containing protein 11 OS=Homo sapiens OX=9606 GN=FBXW11 PE=1 SV=1			62 kDa	1	1	7	4	1	0	0	0	0
			DnaJ homolog subfamily A member 1 OS=Homo sapiens OX=9606 GN=DNAJA1 PE=1 SV=2			45 kDa	0	0	0	2	9	0	0	0	0
			Connector enhancer of kinase suppressor of ras 3 OS=Homo sapiens OX=9606 GN=CNKSR3 PE=1 SV=1			62 kDa	0	4	0	0	0	0	0	0	0
			Zinc finger protein with KRAB and SCAN domains 8 OS=Homo sapiens OX=9606 GN=ZKSCAN8 PE=1 SV=2			66 kDa	0	10	0	0	0	0	0	0	0
			SNW domain-containing protein 1 OS=Homo sapiens OX=9606 GN=SNW1 PE=1 SV=1			61 kDa	0	7	0	0	0	0	0	0	0
			Heat shock-related 70 kDa protein 2 OS=Homo sapiens OX=9606 GN=HSPA2 PE=1 SV=1			70 kDa	0	5	0	0	0	0	0	0	0
			FAST kinase domain-containing protein 5, mitochondrial OS=Homo sapiens OX=9606 GN=FASTKD5 PE=1 SV=1			87 kDa	0	7	0	0	0	0	0	0	0
			Sphingosine-1-phosphate lyase 1 OS=Homo sapiens OX=9606 GN=SGPL1 PE=1 SV=3			64 kDa	0	0	15	0	0	0	0	0	0
			Vimentin OS=Homo sapiens OX=9606 GN=VIM PE=1 SV=4			54 kDa	0	1	0	15	0	0	0	0	0
			Stress-induced-phosphoprotein 1 OS=Homo sapiens OX=9606 GN=STIP1 PE=1 SV=1			63 kDa	0	1	0	0	0	0	0	0	0
			Eukaryotic translation initiation factor 3 subunit E OS=Homo sapiens OX=9606 GN=EIF3E PE=1 SV=1			52 kDa	0	0	0	0	16	0	0	0	0
			Heparan-sulfate 6-O-sulfotransferase 2 OS=Homo sapiens OX=9606 GN=HS6ST2 PE=2 SV=2			69 kDa	4	1	2	0	0	0	0	0	0
			Myotubularin-related protein 1 OS=Homo sapiens OX=9606 GN=MTMR1 PE=1 SV=4			75 kDa	1	3	0	0	0	0	0	0	0
			Ribosome biogenesis protein NOP53 OS=Homo sapiens OX=9606 GN=NOP53 PE=1 SV=2			54 kDa	0	1	8	3	0	0	0	0	0
			ATP-binding cassette sub-family F member 2 OS=Homo sapiens OX=9606 GN=ABCF2 PE=1 SV=2			71 kDa	0	8	0	0	0	0	0	0	0
			Plastin-3 OS=Homo sapiens OX=9606 GN=PLS3 PE=1 SV=4			71 kDa	0	11	0	0	0	0	0	0	0
			Splicing factor ESS-2 homolog OS=Homo sapiens OX=9606 GN=ESS2 PE=1 SV=1			53 kDa	0	0	11	1	0	0	0	0	0
			Catalase OS=Homo sapiens OX=9606 GN=CAT PE=1 SV=3			60 kDa	0	0	1	0	0	0	0	0	0
			AP-1 complex subunit mu-1 OS=Homo sapiens OX=9606 GN=AP1M1 PE=1 SV=3			49 kDa	0	0	0	0	11	0	0	0	0
			DNA methyltransferase 1-associated protein 1 OS=Homo sapiens OX=9606 GN=DMAP1 PE=1 SV=1			53 kDa	0	0	5	9	0	0	0	0	0
			Rab11 family-interacting protein 2 OS=Homo sapiens OX=9606 GN=RAB11FIP2 PE=1 SV=1			58 kDa	0	0	9	0	0	0	0	0	1
			SEC14 domain and spectrin repeat-containing protein 1 OS=Homo sapiens OX=9606 GN=SESTD1 PE=1 SV=2			79 kDa	10	0	0	0	0	0	0	0	0
			Probable ATP-dependent RNA helicase DDX27 OS=Homo sapiens OX=9606 GN=DDX27 PE=1 SV=2			90 kDa	0	0	0	0	0	0	0	0	0
			ATP-dependent RNA helicase DHX33 OS=Homo sapiens OX=9606 GN=DHX33 PE=1 SV=2			79 kDa	10	0	0	0	0	0	0	0	0
			HAUS augmin-like complex subunit 5 OS=Homo sapiens OX=9606 GN=HAUS5 PE=1 SV=2			72 kDa	0	9	0	0	0	0	0	0	0
			Protein salvador homolog 1 OS=Homo sapiens OX=9606 GN=SAV1 PE=1 SV=2			45 kDa	0	0	0	0	12	0	0	0	0
			AP-2 complex subunit beta OS=Homo sapiens OX=9606 GN=AP2B1 PE=1 SV=1			105 kDa	0	0	0	0	0	0	0	0	1
			Saccharopine dehydrogenase-like oxidoreductase OS=Homo sapiens OX=9606 GN=SCCPDH PE=1 SV=1			47 kDa	0	0	0	0	4	0	0	0	0
			Coiled-coil domain-containing protein 14 OS=Homo sapiens OX=9606 GN=CCDC14 PE=1 SV=3			106 kDa	0	1	0	0	0	0	0	0	0
			Proprotein convertase subtilisin/kexin type 6 OS=Homo sapiens OX=9606 GN=PCSK6 PE=1 SV=1			106 kDa	0	0	1	0	0	0	0	0	0
			snRNA-activating protein complex subunit 3 OS=Homo sapiens OX=9606 GN=SNAPC3 PE=1 SV=1			47 kDa	0	0	0	1	9	0	0	0	0
			Squalene synthase OS=Homo sapiens OX=9606 GN=FDFT1 PE=1 SV=1			48 kDa	0	0	0	0	7	0	0	0	0
			Tuftelin OS=Homo sapiens OX=9606 GN=TUFT1 PE=1 SV=1			44 kDa	0	0	0	0	3	0	0	0	0
			Ran GTPase-activating protein 1 OS=Homo sapiens OX=9606 GN=RANGAP1 PE=1 SV=1			64 kDa	7	0	0	0	0	0	0	0	0
			Basic leucine zipper and W2 domain-containing protein 2 OS=Homo sapiens OX=9606 GN=BZW2 PE=1 SV=1			48 kDa	0	0	0	0	13	0	0	0	0
			Zinc finger protein 180 OS=Homo sapiens OX=9606 GN=ZNF180 PE=1 SV=2			79 kDa	12	0	0	0	0	0	0	0	0
			Poly(U)-binding-splicing factor PUF60 OS=Homo sapiens OX=9606 GN=PUF60 PE=1 SV=1			60 kDa	0	0	6	0	0	0	0	0	0
			Zinc finger protein 100 OS=Homo sapiens OX=9606 GN=ZNF100 PE=2 SV=2			63 kDa	0	0	9	0	0	0	0	0	0
			Trimethylguanosine synthase OS=Homo sapiens OX=9606 GN=TGS1 PE=1 SV=3			97 kDa	0	0	0	2	0	0	0	0	0
			Chromobox protein homolog 6 OS=Homo sapiens OX=9606 GN=CBX6 PE=1 SV=1			44 kDa	0	0	0	10	0	0	0	0	0
			26S proteasome non-ATPase regulatory subunit 12 OS=Homo sapiens OX=9606 GN=PSMD12 PE=1 SV=3			53 kDa	0	0	0	12	0	0	0	0	0
			La-related protein 4B OS=Homo sapiens OX=9606 GN=LARP4B PE=1 SV=3			81 kDa	1	0	0	0	0	0	0	0	0
			SAP30-binding protein OS=Homo sapiens OX=9606 GN=SAP30BP PE=1 SV=1			34 kDa	0	0	0	0	4	0	0	0	0
			Neuroblast differentiation-associated protein AHNAK OS=Homo sapiens OX=9606 GN=AHNAK PE=1 SV=2			629 kDa	0	0	0	1	0	0	0	0	0
			THAP domain-containing protein 11 OS=Homo sapiens OX=9606 GN=THAP11 PE=1 SV=2			34 kDa	0	0	0	0	6	0	0	0	0
			Isocitrate dehydrogenase [NAD] subunit beta, mitochondrial OS=Homo sapiens OX=9606 GN=IDH3B PE=1 SV=2			42 kDa	0	0	0	0	0	0	5	0	0
			Sentrin-specific protease 1 OS=Homo sapiens OX=9606 GN=SENP1 PE=1 SV=2			73 kDa	0	3	0	0	0	0	0	0	0
			FERM domain-containing protein 5 OS=Homo sapiens OX=9606 GN=FRMD5 PE=1 SV=1			65 kDa	0	0	10	4	0	0	0	0	0
			Exocyst complex component 7 OS=Homo sapiens OX=9606 GN=EXOC7 PE=1 SV=3			83 kDa	6	0	0	0	0	0	0	0	0
			FERM domain-containing protein 6 OS=Homo sapiens OX=9606 GN=FRMD6 PE=1 SV=1			72 kDa	0	8	0	0	0	0	0	0	0
			Double-strand break repair protein MRE11 OS=Homo sapiens OX=9606 GN=MRE11 PE=1 SV=3			81 kDa	6	0	0	0	0	0	0	0	0
			Protein SERAC1 OS=Homo sapiens OX=9606 GN=SERAC1 PE=1 SV=1			74 kDa	0	8	0	0	0	0	0	0	0
			Coatomer subunit delta OS=Homo sapiens OX=9606 GN=ARCN1 PE=1 SV=1			57 kDa	0	0	16	1	0	0	0	0	0
			Tyrosine-protein kinase JAK1 OS=Homo sapiens OX=9606 GN=JAK1 PE=1 SV=2			133 kDa	0	0	1	0	0	0	0	0	0
			Integrator complex subunit 6 OS=Homo sapiens OX=9606 GN=INTS6 PE=1 SV=1			100 kDa	1	0	0	0	0	0	0	0	0
			Next to BRCA1 gene 1 protein OS=Homo sapiens OX=9606 GN=NBR1 PE=1 SV=3			107 kDa	2	0	1	0	0	0	0	0	0
			ATP-dependent 6-phosphofructokinase, muscle type OS=Homo sapiens OX=9606 GN=PFKM PE=1 SV=2			85 kDa	3	0	0	0	0	0	0	0	0
			Histone-lysine N-methyltransferase NSD3 OS=Homo sapiens OX=9606 GN=NSD3 PE=1 SV=1			162 kDa	5	0	0	0	0	0	0	0	0
			DNA repair protein REV1 OS=Homo sapiens OX=9606 GN=REV1 PE=1 SV=1			138 kDa	0	0	0	0	0	0	0	0	1
			Mitochondrial import inner membrane translocase subunit TIM44 OS=Homo sapiens OX=9606 GN=TIMM44 PE=1 SV=2			51 kDa	0	0	0	0	3	0	0	0	0
			Polynucleotide 5'-hydroxyl-kinase NOL9 OS=Homo sapiens OX=9606 GN=NOL9 PE=1 SV=1			79 kDa	7	0	0	0	0	0	0	0	0
			Dolichyl-diphosphooligosaccharide--protein glycosyltransferase subunit 1 OS=Homo sapiens OX=9606 GN=RPN1 PE=1 SV=1			69 kDa	0	8	0	0	0	0	0	0	0
			Importin subunit alpha-1 OS=Homo sapiens OX=9606 GN=KPNA2 PE=1 SV=1			58 kDa	0	0	9	1	0	0	0	0	0
			26S proteasome regulatory subunit 8 OS=Homo sapiens OX=9606 GN=PSMC5 PE=1 SV=1			46 kDa	0	0	0	1	13	0	0	0	0
			DNA (cytosine-5)-methyltransferase 1 OS=Homo sapiens OX=9606 GN=DNMT1 PE=1 SV=2			183 kDa	0	0	0	0	0	0	0	0	1
			Mitochondrial proton/calcium exchanger protein OS=Homo sapiens OX=9606 GN=LETM1 PE=1 SV=1			83 kDa	0	0	0	1	0	0	0	0	0
			Exocyst complex component 5 OS=Homo sapiens OX=9606 GN=EXOC5 PE=1 SV=1			82 kDa	7	0	0	0	0	0	0	0	0
			ADP-ribosylation factor GTPase-activating protein 2 OS=Homo sapiens OX=9606 GN=ARFGAP2 PE=1 SV=1			57 kDa	0	0	3	0	0	0	0	0	0
			Armadillo repeat-containing X-linked protein 5 OS=Homo sapiens OX=9606 GN=ARMCX5 PE=1 SV=1			62 kDa	0	2	0	0	0	0	0	0	0
			X-ray repair cross-complementing protein 5 OS=Homo sapiens OX=9606 GN=XRCC5 PE=1 SV=3			83 kDa	2	0	0	0	0	0	0	0	0
			AFG3-like protein 2 OS=Homo sapiens OX=9606 GN=AFG3L2 PE=1 SV=2			89 kDa	14	0	0	0	0	0	0	0	0
			Protein disulfide-isomerase OS=Homo sapiens OX=9606 GN=P4HB PE=1 SV=3			57 kDa	0	0	12	0	0	0	0	0	0
			Protein strawberry notch homolog 2 OS=Homo sapiens OX=9606 GN=SBNO2 PE=2 SV=3			150 kDa	1	1	0	0	1	0	1	0	1
			Centrosomal protein CEP57L1 OS=Homo sapiens OX=9606 GN=CEP57L1 PE=1 SV=1			54 kDa	0	0	5	3	2	0	0	0	0
			Heat shock protein beta-1 OS=Homo sapiens OX=9606 GN=HSPB1 PE=1 SV=2			23 kDa	0	0	0	0	0	0	0	0	3
			POZ-, AT hook-, and zinc finger-containing protein 1 OS=Homo sapiens OX=9606 GN=PATZ1 PE=1 SV=1			74 kDa	5	0	5	0	1	0	0	0	0
			Putative ribosome-binding factor A, mitochondrial OS=Homo sapiens OX=9606 GN=RBFA PE=1 SV=3			38 kDa	0	0	0	0	0	0	3	0	0
			G2/mitotic-specific cyclin-B2 OS=Homo sapiens OX=9606 GN=CCNB2 PE=1 SV=1			45 kDa	0	0	0	0	5	0	0	0	0
			Ornithine aminotransferase, mitochondrial OS=Homo sapiens OX=9606 GN=OAT PE=1 SV=1			49 kDa	0	0	0	0	4	0	0	0	0
			Cytohesin-1 OS=Homo sapiens OX=9606 GN=CYTH1 PE=1 SV=1			46 kDa	0	0	0	0	5	0	0	0	0
			E3 ubiquitin-protein transferase MAEA OS=Homo sapiens OX=9606 GN=MAEA PE=1 SV=1			45 kDa	0	0	0	0	6	0	0	0	0
			Ezrin OS=Homo sapiens OX=9606 GN=EZR PE=1 SV=4			69 kDa	4	1	0	0	0	0	0	0	0
			U3 small nucleolar RNA-associated protein 4 homolog OS=Homo sapiens OX=9606 GN=UTP4 PE=1 SV=1			77 kDa	0	9	0	0	0	0	0	0	0
			Bleomycin hydrolase OS=Homo sapiens OX=9606 GN=BLMH PE=1 SV=1			53 kDa	0	1	0	0	0	0	0	0	0
			Activating signal cointegrator 1 OS=Homo sapiens OX=9606 GN=TRIP4 PE=1 SV=4			66 kDa	0	6	0	0	0	0	0	0	0
			Adenosylhomocysteinase OS=Homo sapiens OX=9606 GN=AHCY PE=1 SV=4			48 kDa	0	0	0	0	11	0	0	0	0
			Myosin-14 OS=Homo sapiens OX=9606 GN=MYH14 PE=1 SV=2			228 kDa	0	0	0	1	0	0	0	0	0
			Leucine--tRNA ligase, cytoplasmic OS=Homo sapiens OX=9606 GN=LARS PE=1 SV=2			134 kDa	0	0	1	0	0	0	0	0	0
			Protein arginine N-methyltransferase 7 OS=Homo sapiens OX=9606 GN=PRMT7 PE=1 SV=1			78 kDa	8	0	0	0	0	0	0	0	0
			Regulator of nonsense transcripts 3B OS=Homo sapiens OX=9606 GN=UPF3B PE=1 SV=1			58 kDa	0	0	6	0	0	0	0	0	0
			Tigger transposable element-derived protein 1 OS=Homo sapiens OX=9606 GN=TIGD1 PE=1 SV=1			67 kDa	0	9	0	0	0	0	0	0	0
			SWI/SNF-related matrix-associated actin-dependent regulator of chromatin subfamily E member 1 OS=Homo sapiens OX=9606 GN=SMARCE1 PE=1 SV=2			47 kDa	0	0	0	11	2	0	0	0	0
			Lysine--tRNA ligase OS=Homo sapiens OX=9606 GN=KARS PE=1 SV=3			68 kDa	0	6	0	0	0	0	0	0	0
			CTP synthase 1 OS=Homo sapiens OX=9606 GN=CTPS1 PE=1 SV=2			67 kDa	0	11	0	0	0	0	0	0	0
			AP-2 complex subunit alpha-2 OS=Homo sapiens OX=9606 GN=AP2A2 PE=1 SV=2			104 kDa	0	1	0	0	0	0	0	0	0
			General transcription and DNA repair factor IIH helicase subunit XPD OS=Homo sapiens OX=9606 GN=ERCC2 PE=1 SV=1			87 kDa	13	0	0	0	0	0	0	0	0
			Armadillo repeat-containing X-linked protein 2 OS=Homo sapiens OX=9606 GN=ARMCX2 PE=2 SV=1			66 kDa	10	0	0	0	0	0	0	0	0
			Ribosome biogenesis protein WDR12 OS=Homo sapiens OX=9606 GN=WDR12 PE=1 SV=2			48 kDa	0	0	0	11	0	0	0	0	0
			Exportin-7 OS=Homo sapiens OX=9606 GN=XPO7 PE=1 SV=3			124 kDa	0	0	0	0	0	0	0	0	0
			Zinc finger protein 512 OS=Homo sapiens OX=9606 GN=ZNF512 PE=1 SV=2			65 kDa	0	5	2	1	0	0	0	0	0
			Interleukin-1 receptor-associated kinase 1 OS=Homo sapiens OX=9606 GN=IRAK1 PE=1 SV=2			77 kDa	6	0	0	0	0	0	0	0	0
			Proliferation-associated protein 2G4 OS=Homo sapiens OX=9606 GN=PA2G4 PE=1 SV=3			44 kDa	0	0	0	0	3	0	0	0	0
			Cochlin OS=Homo sapiens OX=9606 GN=COCH PE=1 SV=1			59 kDa	0	0	9	3	0	0	0	0	0
			A-kinase anchor protein 10, mitochondrial OS=Homo sapiens OX=9606 GN=AKAP10 PE=1 SV=2			74 kDa	0	2	0	0	0	0	0	0	0
			Myotubularin-related protein 2 OS=Homo sapiens OX=9606 GN=MTMR2 PE=1 SV=4			73 kDa	0	1	0	0	0	0	0	0	0
			Nuclear fragile X mental retardation-interacting protein 1 OS=Homo sapiens OX=9606 GN=NUFIP1 PE=1 SV=2			56 kDa	0	3	0	0	0	0	0	0	0
			Sperm flagellar protein 2 OS=Homo sapiens OX=9606 GN=SPEF2 PE=1 SV=2			210 kDa	0	0	1	0	0	0	0	0	0
			Poly(A) RNA polymerase, mitochondrial OS=Homo sapiens OX=9606 GN=MTPAP PE=1 SV=1			66 kDa	0	0	10	0	0	0	0	0	0
			Clathrin interactor 1 OS=Homo sapiens OX=9606 GN=CLINT1 PE=1 SV=1			68 kDa	0	1	0	0	0	0	0	0	0
			Heterogeneous nuclear ribonucleoprotein F OS=Homo sapiens OX=9606 GN=HNRNPF PE=1 SV=3			46 kDa	0	0	0	0	6	0	1	0	0
			Melanoma-associated antigen D1 OS=Homo sapiens OX=9606 GN=MAGED1 PE=1 SV=3			86 kDa	2	0	0	0	0	0	0	0	0
			Bardet-Biedl syndrome 7 protein OS=Homo sapiens OX=9606 GN=BBS7 PE=1 SV=2			80 kDa	10	0	0	0	0	0	0	0	0
			Hormonally up-regulated neu tumor-associated kinase OS=Homo sapiens OX=9606 GN=HUNK PE=1 SV=1			80 kDa	6	0	0	0	0	0	0	0	0
			Arginine--tRNA ligase, cytoplasmic OS=Homo sapiens OX=9606 GN=RARS PE=1 SV=2			75 kDa	0	8	0	0	0	0	0	0	0
			Pre-mRNA-splicing factor CWC25 homolog OS=Homo sapiens OX=9606 GN=CWC25 PE=1 SV=1			50 kDa	0	0	0	9	0	0	0	0	0
			Translation factor GUF1, mitochondrial OS=Homo sapiens OX=9606 GN=GUF1 PE=1 SV=1			74 kDa	0	8	0	0	0	0	0	0	0
			ATP synthase subunit beta, mitochondrial OS=Homo sapiens OX=9606 GN=ATP5F1B PE=1 SV=3			57 kDa	0	0	0	12	0	0	0	0	0
			Eukaryotic translation initiation factor 3 subunit F OS=Homo sapiens OX=9606 GN=EIF3F PE=1 SV=1			38 kDa	0	0	0	1	6	0	0	0	0
			Paired amphipathic helix protein Sin3b OS=Homo sapiens OX=9606 GN=SIN3B PE=1 SV=2			133 kDa	0	0	0	0	0	0	0	0	1
			Condensin complex subunit 1 OS=Homo sapiens OX=9606 GN=NCAPD2 PE=1 SV=3			157 kDa	0	0	0	1	0	0	0	0	0
			Fatty acyl-CoA reductase 1 OS=Homo sapiens OX=9606 GN=FAR1 PE=1 SV=1			59 kDa	0	0	0	14	0	0	0	0	0
			Zinc finger protein 431 OS=Homo sapiens OX=9606 GN=ZNF431 PE=2 SV=2			67 kDa	0	5	1	0	0	0	0	0	0
			Sterol regulatory element-binding protein 2 OS=Homo sapiens OX=9606 GN=SREBF2 PE=1 SV=2			124 kDa	0	0	2	0	0	0	0	0	0
			Cyclin-dependent kinase-like 2 OS=Homo sapiens OX=9606 GN=CDKL2 PE=1 SV=1			56 kDa	0	1	2	0	0	0	0	0	0
			CD2 antigen cytoplasmic tail-binding protein 2 OS=Homo sapiens OX=9606 GN=CD2BP2 PE=1 SV=1			38 kDa	0	0	0	0	6	0	0	0	0
			Zinc finger protein 254 OS=Homo sapiens OX=9606 GN=ZNF254 PE=2 SV=3			77 kDa	3	3	0	0	0	0	0	0	0
			G patch domain-containing protein 2-like OS=Homo sapiens OX=9606 GN=GPATCH2L PE=1 SV=3			54 kDa	0	0	7	2	0	0	0	0	0
			Mitochondrial fission regulator 2 OS=Homo sapiens OX=9606 GN=MTFR2 PE=1 SV=2			43 kDa	0	0	0	0	6	0	0	0	0
			Cell division control protein 6 homolog OS=Homo sapiens OX=9606 GN=CDC6 PE=1 SV=1			63 kDa	0	0	4	0	0	0	0	0	0
			Serine/threonine-protein kinase RIO2 OS=Homo sapiens OX=9606 GN=RIOK2 PE=1 SV=2			63 kDa	0	5	0	0	0	0	0	0	0
			Band 4.1-like protein 4B OS=Homo sapiens OX=9606 GN=EPB41L4B PE=2 SV=2			100 kDa	0	0	0	8	1	0	0	0	0
			T-complex protein 1 subunit zeta OS=Homo sapiens OX=9606 GN=CCT6A PE=1 SV=3			58 kDa	0	0	11	0	0	0	0	0	0
			Chromosome transmission fidelity protein 18 homolog OS=Homo sapiens OX=9606 GN=CHTF18 PE=1 SV=1			107 kDa	0	0	1	0	0	0	0	0	0
			DNA cross-link repair 1A protein OS=Homo sapiens OX=9606 GN=DCLRE1A PE=1 SV=3			116 kDa	0	0	1	0	0	0	0	0	0
			E3 ubiquitin-protein ligase UBR4 OS=Homo sapiens OX=9606 GN=UBR4 PE=1 SV=1			574 kDa	0	0	0	0	1	0	0	0	0
			T-complex protein 1 subunit beta OS=Homo sapiens OX=9606 GN=CCT2 PE=1 SV=4			57 kDa	0	0	10	0	0	0	0	0	0
			HAUS augmin-like complex subunit 3 OS=Homo sapiens OX=9606 GN=HAUS3 PE=1 SV=1			70 kDa	0	11	0	0	0	0	0	0	0
			Receptor-type tyrosine-protein phosphatase epsilon OS=Homo sapiens OX=9606 GN=PTPRE PE=1 SV=1			81 kDa	0	12	0	0	0	0	0	0	0
			E3 ubiquitin-protein ligase MARCH7 OS=Homo sapiens OX=9606 GN=MARCH7 PE=1 SV=1			78 kDa	7	0	0	2	0	0	0	0	0
			Pleckstrin homology domain-containing family H member 3 OS=Homo sapiens OX=9606 GN=PLEKHH3 PE=1 SV=2			85 kDa	3	0	0	0	0	0	0	0	0
			Nucleolar complex protein 4 homolog OS=Homo sapiens OX=9606 GN=NOC4L PE=1 SV=1			58 kDa	0	0	2	8	0	0	0	0	0
			E3 ubiquitin-protein ligase TTC3 OS=Homo sapiens OX=9606 GN=TTC3 PE=1 SV=2			230 kDa	0	0	0	0	2	0	0	0	0
			U5 small nuclear ribonucleoprotein 40 kDa protein OS=Homo sapiens OX=9606 GN=SNRNP40 PE=1 SV=1			39 kDa	0	0	0	0	0	0	2	0	0
			Serine/threonine-protein kinase 38-like OS=Homo sapiens OX=9606 GN=STK38L PE=1 SV=3			54 kDa	0	0	1	6	2	0	0	0	0
			Cullin-2 OS=Homo sapiens OX=9606 GN=CUL2 PE=1 SV=2			87 kDa	5	0	0	0	0	0	0	0	0
			Probable arginine--tRNA ligase, mitochondrial OS=Homo sapiens OX=9606 GN=RARS2 PE=1 SV=1			66 kDa	0	0	1	3	0	0	0	0	0
			Coatomer subunit gamma-2 OS=Homo sapiens OX=9606 GN=COPG2 PE=1 SV=1			98 kDa	0	0	0	0	0	0	2	0	0
			1-phosphatidylinositol 4,5-bisphosphate phosphodiesterase delta-3 OS=Homo sapiens OX=9606 GN=PLCD3 PE=1 SV=3			89 kDa	0	0	0	1	0	0	0	0	0
			RNA helicase aquarius OS=Homo sapiens OX=9606 GN=AQR PE=1 SV=4			171 kDa	1	0	0	0	0	0	0	0	0
			Polypeptide N-acetylgalactosaminyltransferase 11 OS=Homo sapiens OX=9606 GN=GALNT11 PE=1 SV=2			69 kDa	0	0	7	0	0	0	0	0	0
			EF-hand calcium-binding domain-containing protein 7 OS=Homo sapiens OX=9606 GN=EFCAB7 PE=1 SV=1			72 kDa	0	7	0	0	0	0	0	0	0
			26S proteasome non-ATPase regulatory subunit 7 OS=Homo sapiens OX=9606 GN=PSMD7 PE=1 SV=2			37 kDa	0	0	0	0	0	0	0	0	0
			Leucine-rich repeat-containing protein 47 OS=Homo sapiens OX=9606 GN=LRRC47 PE=1 SV=1			63 kDa	0	4	0	0	0	0	0	0	0
			Tyrosine-protein phosphatase non-receptor type 9 OS=Homo sapiens OX=9606 GN=PTPN9 PE=1 SV=1			68 kDa	0	0	3	0	0	0	0	0	0
			Zinc finger protein 551 OS=Homo sapiens OX=9606 GN=ZNF551 PE=1 SV=3			78 kDa	6	0	0	0	0	0	0	0	0
			60S ribosomal protein L6 OS=Homo sapiens OX=9606 GN=RPL6 PE=1 SV=3			33 kDa	0	0	0	0	0	0	6	0	0
			Zinc finger protein 483 OS=Homo sapiens OX=9606 GN=ZNF483 PE=1 SV=3			85 kDa	0	4	0	0	0	0	0	0	0
			Cell cycle checkpoint protein RAD17 OS=Homo sapiens OX=9606 GN=RAD17 PE=1 SV=2			77 kDa	9	0	0	0	0	0	0	0	0
			Exocyst complex component 8 OS=Homo sapiens OX=9606 GN=EXOC8 PE=1 SV=2			82 kDa	8	0	0	0	0	0	0	0	0
			Zinc finger protein 286A OS=Homo sapiens OX=9606 GN=ZNF286A PE=1 SV=1			60 kDa	0	0	2	0	0	0	0	0	0
			TGF-beta-activated kinase 1 and MAP3K7-binding protein 1 OS=Homo sapiens OX=9606 GN=TAB1 PE=1 SV=1			55 kDa	0	0	8	0	0	0	0	0	0
			TAF6-like RNA polymerase II p300/CBP-associated factor-associated factor 65 kDa subunit 6L OS=Homo sapiens OX=9606 GN=TAF6L PE=1 SV=1			68 kDa	0	2	0	0	0	0	0	0	0
			Protein asteroid homolog 1 OS=Homo sapiens OX=9606 GN=ASTE1 PE=1 SV=1			77 kDa	0	10	0	0	0	0	0	0	0
			Protein moonraker OS=Homo sapiens OX=9606 GN=KIAA0753 PE=1 SV=3			109 kDa	0	0	0	1	0	0	0	0	0
			Armadillo repeat-containing protein 6 OS=Homo sapiens OX=9606 GN=ARMC6 PE=1 SV=2			54 kDa	0	0	0	11	0	0	0	0	0
			Probable ATP-dependent RNA helicase DDX56 OS=Homo sapiens OX=9606 GN=DDX56 PE=1 SV=1			62 kDa	0	0	10	0	0	0	0	0	0
			Lysine-rich nucleolar protein 1 OS=Homo sapiens OX=9606 GN=KNOP1 PE=1 SV=1			52 kDa	0	0	11	0	0	0	0	0	0
			40S ribosomal protein S3a OS=Homo sapiens OX=9606 GN=RPS3A PE=1 SV=2			30 kDa	0	0	0	0	0	0	0	0	10
			Glutathione hydrolase 7 OS=Homo sapiens OX=9606 GN=GGT7 PE=1 SV=2			70 kDa	2	0	0	0	0	0	0	0	0
			Serine/threonine-protein kinase haspin OS=Homo sapiens OX=9606 GN=HASPIN PE=1 SV=3			88 kDa	0	1	1	0	0	0	0	0	0
			Centriolar coiled-coil protein of 110 kDa OS=Homo sapiens OX=9606 GN=CCP110 PE=1 SV=3			113 kDa	0	0	1	0	0	0	0	0	0
			Protein LYRIC OS=Homo sapiens OX=9606 GN=MTDH PE=1 SV=2			64 kDa	0	1	0	0	0	0	0	0	1
			Zinc finger protein 45 OS=Homo sapiens OX=9606 GN=ZNF45 PE=1 SV=2			78 kDa	6	1	0	0	0	0	0	0	0
			Glutaredoxin-3 OS=Homo sapiens OX=9606 GN=GLRX3 PE=1 SV=2			37 kDa	0	0	0	0	0	0	4	0	0
			LanC-like protein 2 OS=Homo sapiens OX=9606 GN=LANCL2 PE=1 SV=1			51 kDa	0	0	0	0	3	0	0	0	0
			TATA box-binding protein-associated factor RNA polymerase I subunit D OS=Homo sapiens OX=9606 GN=TAF1D PE=1 SV=1			32 kDa	0	0	0	0	0	0	3	0	0
			Lymphoid-specific helicase OS=Homo sapiens OX=9606 GN=HELLS PE=1 SV=1			97 kDa	2	0	0	0	0	0	0	0	0
			Tubby protein homolog OS=Homo sapiens OX=9606 GN=TUB PE=1 SV=1			56 kDa	0	0	7	2	0	0	0	0	0
			Protein DEK OS=Homo sapiens OX=9606 GN=DEK PE=1 SV=1			43 kDa	0	0	0	5	0	0	0	0	0
			Endoplasmic reticulum resident protein 44 OS=Homo sapiens OX=9606 GN=ERP44 PE=1 SV=1			47 kDa	0	0	0	0	1	0	0	0	0
			WD repeat-containing protein 26 OS=Homo sapiens OX=9606 GN=WDR26 PE=1 SV=3			72 kDa	1	0	0	0	0	0	0	0	0
			ATP-dependent RNA helicase DDX18 OS=Homo sapiens OX=9606 GN=DDX18 PE=1 SV=2			75 kDa	3	1	0	0	0	0	0	0	0
			ERI1 exoribonuclease 2 OS=Homo sapiens OX=9606 GN=ERI2 PE=2 SV=2			77 kDa	7	0	0	0	0	0	0	0	1
			ATPase WRNIP1 OS=Homo sapiens OX=9606 GN=WRNIP1 PE=1 SV=2			72 kDa	6	0	0	0	0	0	0	0	0
			Merlin OS=Homo sapiens OX=9606 GN=NF2 PE=1 SV=1			70 kDa	0	6	0	0	0	0	0	0	0
			Centrosomal protein of 70 kDa OS=Homo sapiens OX=9606 GN=CEP70 PE=1 SV=2			70 kDa	0	8	0	0	0	0	0	0	0
			Carbohydrate sulfotransferase 14 OS=Homo sapiens OX=9606 GN=CHST14 PE=1 SV=2			43 kDa	0	0	0	0	6	0	0	0	0
			G protein-coupled receptor kinase 6 OS=Homo sapiens OX=9606 GN=GRK6 PE=1 SV=2			66 kDa	0	6	0	0	0	0	0	0	0
			Procollagen-lysine,2-oxoglutarate 5-dioxygenase 1 OS=Homo sapiens OX=9606 GN=PLOD1 PE=1 SV=2			84 kDa	6	0	0	0	0	0	0	0	0
			Zinc finger protein 136 OS=Homo sapiens OX=9606 GN=ZNF136 PE=1 SV=1			63 kDa	0	0	4	0	0	0	0	0	0
			2',3'-cyclic-nucleotide 3'-phosphodiesterase OS=Homo sapiens OX=9606 GN=CNP PE=1 SV=2			48 kDa	0	0	0	0	3	0	0	0	0
			Lamin-B1 OS=Homo sapiens OX=9606 GN=LMNB1 PE=1 SV=2			66 kDa	0	8	0	0	0	0	0	0	0
			Tetratricopeptide repeat protein 39A OS=Homo sapiens OX=9606 GN=TTC39A PE=2 SV=1			70 kDa	0	0	7	0	0	0	0	0	0
			Zinc finger protein 816 OS=Homo sapiens OX=9606 GN=ZNF816 PE=2 SV=2			76 kDa	3	0	0	0	0	0	0	0	0
			ADP-ribosylation factor GTPase-activating protein 3 OS=Homo sapiens OX=9606 GN=ARFGAP3 PE=1 SV=1			57 kDa	0	0	7	0	0	0	0	0	0
			Receptor-type tyrosine-protein phosphatase F OS=Homo sapiens OX=9606 GN=PTPRF PE=1 SV=2			213 kDa	2	0	0	0	0	0	0	0	0
			Rac GTPase-activating protein 1 OS=Homo sapiens OX=9606 GN=RACGAP1 PE=1 SV=1			71 kDa	1	0	0	0	0	0	0	0	0
			Zinc finger protein 574 OS=Homo sapiens OX=9606 GN=ZNF574 PE=1 SV=2			99 kDa	0	0	0	0	0	0	0	0	1
			Endophilin-A2 OS=Homo sapiens OX=9606 GN=SH3GL1 PE=1 SV=1			41 kDa	0	0	0	0	6	0	1	0	1
			DNA-directed RNA polymerase II subunit RPB1 OS=Homo sapiens OX=9606 GN=POLR2A PE=1 SV=2			217 kDa	1	0	0	0	0	0	0	0	0
			Protein SCAI OS=Homo sapiens OX=9606 GN=SCAI PE=1 SV=2			70 kDa	0	0	10	0	0	0	0	0	0
			Protein ZGRF1 OS=Homo sapiens OX=9606 GN=ZGRF1 PE=1 SV=3			237 kDa	0	0	1	0	0	0	0	0	0
			Coiled-coil domain-containing protein 47 OS=Homo sapiens OX=9606 GN=CCDC47 PE=1 SV=1			56 kDa	0	0	8	0	0	0	0	0	1
			Muskelin OS=Homo sapiens OX=9606 GN=MKLN1 PE=1 SV=2			85 kDa	10	0	0	0	0	0	0	0	0
			Serine/threonine-protein kinase greatwall OS=Homo sapiens OX=9606 GN=MASTL PE=1 SV=1			97 kDa	1	0	0	0	0	0	0	0	0
			Atypical kinase COQ8B, mitochondrial OS=Homo sapiens OX=9606 GN=COQ8B PE=1 SV=2			60 kDa	0	0	0	9	0	0	0	0	0
			26S proteasome regulatory subunit 6A OS=Homo sapiens OX=9606 GN=PSMC3 PE=1 SV=3			49 kDa	0	0	0	10	0	0	0	0	0
			Vacuolar protein sorting-associated protein 52 homolog OS=Homo sapiens OX=9606 GN=VPS52 PE=1 SV=1			82 kDa	10	0	0	0	0	0	0	0	0
			WD repeat-containing protein 13 OS=Homo sapiens OX=9606 GN=WDR13 PE=1 SV=2			54 kDa	0	0	0	9	0	0	0	0	0
			Kinase non-catalytic C-lobe domain-containing protein 1 OS=Homo sapiens OX=9606 GN=KNDC1 PE=2 SV=2			191 kDa	1	1	2	1	0	0	0	0	0
			Fatty acid-binding protein 5 OS=Homo sapiens OX=9606 GN=FABP5 PE=1 SV=3			15 kDa	0	2	0	0	0	0	0	0	1
			Sentrin-specific protease 5 OS=Homo sapiens OX=9606 GN=SENP5 PE=1 SV=3			87 kDa	0	1	6	0	0	0	0	0	0
			Centrosomal protein of 44 kDa OS=Homo sapiens OX=9606 GN=CEP44 PE=1 SV=2			44 kDa	0	0	0	0	3	0	0	0	1
			39S ribosomal protein L38, mitochondrial OS=Homo sapiens OX=9606 GN=MRPL38 PE=1 SV=2			45 kDa	0	0	0	0	2	0	0	0	0
			Host cell factor 1 OS=Homo sapiens OX=9606 GN=HCFC1 PE=1 SV=2			209 kDa	2	0	0	0	0	0	0	0	0
			Zinc finger protein 544 OS=Homo sapiens OX=9606 GN=ZNF544 PE=1 SV=1			82 kDa	0	3	0	0	0	0	0	0	0
			RNA/RNP complex-1-interacting phosphatase OS=Homo sapiens OX=9606 GN=DUSP11 PE=1 SV=2			44 kDa	0	0	0	0	0	0	2	0	0
			Zinc finger protein 92 OS=Homo sapiens OX=9606 GN=ZNF92 PE=2 SV=2			68 kDa	0	4	2	0	0	0	0	0	0
			Heterogeneous nuclear ribonucleoprotein K OS=Homo sapiens OX=9606 GN=HNRNPK PE=1 SV=1			51 kDa	0	0	8	1	0	0	0	0	0
			Serine/threonine-protein kinase ICK OS=Homo sapiens OX=9606 GN=ICK PE=1 SV=1			71 kDa	0	5	0	0	0	0	0	0	0
			Segment polarity protein dishevelled homolog DVL-3 OS=Homo sapiens OX=9606 GN=DVL3 PE=1 SV=2			78 kDa	1	0	0	0	0	0	0	0	0
			Vitamin K-dependent gamma-carboxylase OS=Homo sapiens OX=9606 GN=GGCX PE=1 SV=2			88 kDa	6	0	0	0	0	0	0	0	0
			Protein S100-A7 OS=Homo sapiens OX=9606 GN=S100A7 PE=1 SV=4			11 kDa	0	0	0	3	0	0	0	0	0
			Filamin-B OS=Homo sapiens OX=9606 GN=FLNB PE=1 SV=2			278 kDa	0	0	0	0	0	0	0	0	0
			Histidine--tRNA ligase, cytoplasmic OS=Homo sapiens OX=9606 GN=HARS PE=1 SV=2			57 kDa	0	0	0	4	0	0	0	0	0
			RNA-binding protein 15 OS=Homo sapiens OX=9606 GN=RBM15 PE=1 SV=2			107 kDa	0	1	0	0	0	0	0	0	1
			Heterogeneous nuclear ribonucleoprotein L OS=Homo sapiens OX=9606 GN=HNRNPL PE=1 SV=2			64 kDa	0	0	5	0	0	0	0	0	0
			Neurochondrin OS=Homo sapiens OX=9606 GN=NCDN PE=1 SV=1			79 kDa	0	5	0	0	0	0	0	0	0
			Protein SDA1 homolog OS=Homo sapiens OX=9606 GN=SDAD1 PE=1 SV=3			80 kDa	4	0	0	0	0	0	0	0	0
			tRNA (guanine(26)-N(2))-dimethyltransferase OS=Homo sapiens OX=9606 GN=TRMT1 PE=1 SV=1			72 kDa	0	3	0	0	0	0	0	0	0
			ETS translocation variant 3 OS=Homo sapiens OX=9606 GN=ETV3 PE=1 SV=2			57 kDa	0	0	4	0	0	0	0	0	0
			Protein disulfide-isomerase A4 OS=Homo sapiens OX=9606 GN=PDIA4 PE=1 SV=2			73 kDa	3	0	0	0	0	0	0	0	0
			Bardet-Biedl syndrome 2 protein OS=Homo sapiens OX=9606 GN=BBS2 PE=1 SV=1			80 kDa	6	0	0	0	0	0	0	0	0
			Glutathione S-transferase C-terminal domain-containing protein OS=Homo sapiens OX=9606 GN=GSTCD PE=1 SV=2			71 kDa	0	4	0	0	0	0	0	0	0
			ER membrane protein complex subunit 1 OS=Homo sapiens OX=9606 GN=EMC1 PE=1 SV=1			112 kDa	0	0	0	0	0	0	0	0	0
			Calpain-1 catalytic subunit OS=Homo sapiens OX=9606 GN=CAPN1 PE=1 SV=1			82 kDa	2	0	0	0	0	0	0	0	0
			Mitogen-activated protein kinase kinase kinase 7 OS=Homo sapiens OX=9606 GN=MAP3K7 PE=1 SV=1			67 kDa	0	2	0	0	0	0	0	0	0
			T-complex protein 1 subunit theta OS=Homo sapiens OX=9606 GN=CCT8 PE=1 SV=4			60 kDa	0	0	8	0	0	0	0	0	0
			Serine/threonine-protein kinase N3 OS=Homo sapiens OX=9606 GN=PKN3 PE=1 SV=1			99 kDa	0	0	0	0	0	0	0	0	0
			Zinc finger protein 548 OS=Homo sapiens OX=9606 GN=ZNF548 PE=1 SV=2			63 kDa	0	0	6	0	0	0	0	0	0
			FH1/FH2 domain-containing protein 1 OS=Homo sapiens OX=9606 GN=FHOD1 PE=1 SV=3			127 kDa	0	2	0	0	0	0	0	0	0
			CCR4-NOT transcription complex subunit 10 OS=Homo sapiens OX=9606 GN=CNOT10 PE=1 SV=1			82 kDa	2	0	0	0	0	0	0	0	0
			Procollagen galactosyltransferase 1 OS=Homo sapiens OX=9606 GN=COLGALT1 PE=1 SV=1			72 kDa	0	2	0	0	0	0	0	0	0
			E3 ubiquitin-protein ligase PDZRN3 OS=Homo sapiens OX=9606 GN=PDZRN3 PE=1 SV=2			120 kDa	0	0	0	0	0	0	0	0	0
			Macoilin OS=Homo sapiens OX=9606 GN=MACO1 PE=1 SV=1			76 kDa	0	1	0	0	0	0	0	0	0
			Forkhead box protein K2 OS=Homo sapiens OX=9606 GN=FOXK2 PE=1 SV=3			69 kDa	6	0	0	0	0	0	0	0	0
			BRCA1-associated ATM activator 1 OS=Homo sapiens OX=9606 GN=BRAT1 PE=1 SV=2			88 kDa	9	0	0	0	1	0	0	0	0
			A-kinase anchor protein 3 OS=Homo sapiens OX=9606 GN=AKAP3 PE=1 SV=2			95 kDa	0	0	0	0	1	0	0	0	0
			Fatty aldehyde dehydrogenase OS=Homo sapiens OX=9606 GN=ALDH3A2 PE=1 SV=1			55 kDa	0	0	0	10	0	0	0	0	0
			Protein CASP OS=Homo sapiens OX=9606 GN=CUX1 PE=1 SV=2			77 kDa	9	0	0	0	0	0	0	0	0
			Cell division cycle protein 16 homolog OS=Homo sapiens OX=9606 GN=CDC16 PE=1 SV=2			72 kDa	0	9	0	0	0	0	0	0	0
			Caseinolytic peptidase B protein homolog OS=Homo sapiens OX=9606 GN=CLPB PE=1 SV=1			79 kDa	0	0	9	0	0	0	0	0	0
			Elongator complex protein 3 OS=Homo sapiens OX=9606 GN=ELP3 PE=1 SV=2			62 kDa	0	0	8	0	0	0	0	0	0
			Glutamate-rich WD repeat-containing protein 1 OS=Homo sapiens OX=9606 GN=GRWD1 PE=1 SV=1			49 kDa	0	0	0	8	0	0	0	0	0
			Nucleolus and neural progenitor protein OS=Homo sapiens OX=9606 GN=NEPRO PE=1 SV=3			65 kDa	0	0	10	0	0	0	0	0	0
			Nephrocystin-1 OS=Homo sapiens OX=9606 GN=NPHP1 PE=1 SV=1			83 kDa	9	0	0	0	0	0	0	0	0
			26S proteasome regulatory subunit 4 OS=Homo sapiens OX=9606 GN=PSMC1 PE=1 SV=1			49 kDa	0	0	0	6	0	0	0	0	0
			RNA polymerase II-associated protein 3 OS=Homo sapiens OX=9606 GN=RPAP3 PE=1 SV=2			76 kDa	10	0	0	0	0	0	0	0	0
			Ribosomal RNA processing protein 1 homolog A OS=Homo sapiens OX=9606 GN=RRP1 PE=1 SV=1			53 kDa	0	0	0	10	0	0	0	0	0
			Mortality factor 4-like protein 1 OS=Homo sapiens OX=9606 GN=MORF4L1 PE=1 SV=2			41 kDa	0	0	0	1	0	0	2	0	0
			5-methylcytosine rRNA methyltransferase NSUN4 OS=Homo sapiens OX=9606 GN=NSUN4 PE=1 SV=2			43 kDa	0	0	0	0	0	0	4	0	0
			Tubulin epsilon and delta complex protein 1 OS=Homo sapiens OX=9606 GN=TEDC1 PE=1 SV=2			54 kDa	0	0	0	2	5	0	0	0	0
			Zinc finger protein 746 OS=Homo sapiens OX=9606 GN=ZNF746 PE=1 SV=1			69 kDa	4	0	0	0	0	0	0	0	0
			RAF proto-oncogene serine/threonine-protein kinase OS=Homo sapiens OX=9606 GN=RAF1 PE=1 SV=1			73 kDa	0	6	0	0	0	0	0	0	0
			PHD finger protein 6 OS=Homo sapiens OX=9606 GN=PHF6 PE=1 SV=1			41 kDa	0	0	0	0	4	0	0	0	0
			Histone acetyltransferase KAT7 OS=Homo sapiens OX=9606 GN=KAT7 PE=1 SV=1			71 kDa	4	0	0	0	0	0	0	0	0
			Zinc finger CCCH-type with G patch domain-containing protein OS=Homo sapiens OX=9606 GN=ZGPAT PE=1 SV=3			57 kDa	0	0	5	0	0	0	0	0	0
			Exonuclease 3'-5' domain-containing protein 2 OS=Homo sapiens OX=9606 GN=EXD2 PE=1 SV=2			70 kDa	0	4	0	0	0	0	0	0	0
			Exosome complex component RRP45 OS=Homo sapiens OX=9606 GN=EXOSC9 PE=1 SV=3			49 kDa	0	0	4	0	0	0	0	0	0
			Polypeptide N-acetylgalactosaminyltransferase 2 OS=Homo sapiens OX=9606 GN=GALNT2 PE=1 SV=1			65 kDa	0	0	4	0	0	0	0	0	0
			DBIRD complex subunit ZNF326 OS=Homo sapiens OX=9606 GN=ZNF326 PE=1 SV=2			66 kDa	0	3	0	0	0	0	0	0	0
			Tetratricopeptide repeat protein 31 OS=Homo sapiens OX=9606 GN=TTC31 PE=1 SV=3			57 kDa	0	0	6	0	0	0	0	0	0
			Zinc finger protein 776 OS=Homo sapiens OX=9606 GN=ZNF776 PE=1 SV=2			60 kDa	0	0	6	0	0	0	0	0	0
			Chromobox protein homolog 2 OS=Homo sapiens OX=9606 GN=CBX2 PE=1 SV=2			56 kDa	0	6	0	0	0	0	0	0	0
			GTP-binding protein 1 OS=Homo sapiens OX=9606 GN=GTPBP1 PE=1 SV=3			72 kDa	1	1	0	0	0	0	0	0	0
			Ankyrin repeat domain-containing protein 36C OS=Homo sapiens OX=9606 GN=ANKRD36C PE=1 SV=3			200 kDa	0	0	1	0	0	0	0	0	0
			Acylglycerol kinase, mitochondrial OS=Homo sapiens OX=9606 GN=AGK PE=1 SV=2			47 kDa	0	0	0	0	7	0	0	0	0
			Calmodulin-like protein 5 OS=Homo sapiens OX=9606 GN=CALML5 PE=1 SV=2			16 kDa	0	0	0	0	0	0	0	0	1
			Claspin OS=Homo sapiens OX=9606 GN=CLSPN PE=1 SV=3			151 kDa	0	1	0	0	0	0	0	0	0
			RNA-binding protein 28 OS=Homo sapiens OX=9606 GN=RBM28 PE=1 SV=3			86 kDa	0	1	0	0	0	0	0	0	0
			WASH complex subunit 4 OS=Homo sapiens OX=9606 GN=WASHC4 PE=1 SV=2			136 kDa	0	1	0	0	0	0	0	0	0
			Nuclear fragile X mental retardation-interacting protein 2 OS=Homo sapiens OX=9606 GN=NUFIP2 PE=1 SV=1			76 kDa	0	0	1	0	0	0	0	0	0
			SWI/SNF-related matrix-associated actin-dependent regulator of chromatin subfamily D member 2 OS=Homo sapiens OX=9606 GN=SMARCD2 PE=1 SV=3			59 kDa	0	0	8	0	0	0	0	0	0
			Crooked neck-like protein 1 OS=Homo sapiens OX=9606 GN=CRNKL1 PE=1 SV=4			100 kDa	5	0	0	0	0	0	0	0	0
			Tandem C2 domains nuclear protein OS=Homo sapiens OX=9606 GN=TC2N PE=1 SV=2			55 kDa	0	0	0	8	0	0	0	0	0
			Ataxin-10 OS=Homo sapiens OX=9606 GN=ATXN10 PE=1 SV=1			53 kDa	0	0	0	8	0	0	0	0	0
			Krev interaction trapped protein 1 OS=Homo sapiens OX=9606 GN=KRIT1 PE=1 SV=2			84 kDa	9	0	0	0	0	0	0	0	0
			tRNA pseudouridine synthase-like 1 OS=Homo sapiens OX=9606 GN=PUSL1 PE=1 SV=1			33 kDa	0	0	0	0	0	0	0	0	7
			WD40 repeat-containing protein SMU1 OS=Homo sapiens OX=9606 GN=SMU1 PE=1 SV=2			58 kDa	0	0	0	7	0	0	0	0	0
			Phenylalanine--tRNA ligase alpha subunit OS=Homo sapiens OX=9606 GN=FARSA PE=1 SV=3			58 kDa	0	0	7	0	0	0	0	0	0
			Synaptotagmin-like protein 4 OS=Homo sapiens OX=9606 GN=SYTL4 PE=1 SV=2			76 kDa	9	0	0	0	0	0	0	0	0
			Cystatin-A OS=Homo sapiens OX=9606 GN=CSTA PE=1 SV=1			11 kDa	0	0	0	0	0	0	0	0	1
			Zinc finger protein 181 OS=Homo sapiens OX=9606 GN=ZNF181 PE=1 SV=1			66 kDa	0	1	0	0	1	0	0	0	0
			Proline-rich protein 5 OS=Homo sapiens OX=9606 GN=PRR5 PE=1 SV=1			43 kDa	0	0	0	0	2	0	0	0	0
			Oxygen-dependent coproporphyrinogen-III oxidase, mitochondrial OS=Homo sapiens OX=9606 GN=CPOX PE=1 SV=3			50 kDa	0	0	1	0	0	0	1	0	0
			5'-nucleotidase domain-containing protein 2 OS=Homo sapiens OX=9606 GN=NT5DC2 PE=1 SV=1			61 kDa	0	0	4	2	0	0	0	0	0
			Zinc finger protein 614 OS=Homo sapiens OX=9606 GN=ZNF614 PE=1 SV=2			67 kDa	0	3	0	0	0	0	0	0	0
			Envoplakin OS=Homo sapiens OX=9606 GN=EVPL PE=1 SV=3			232 kDa	1	0	0	0	0	0	0	0	0
			YTH domain-containing protein 1 OS=Homo sapiens OX=9606 GN=YTHDC1 PE=1 SV=3			85 kDa	0	1	0	0	0	0	0	0	0
			Zinc finger protein 148 OS=Homo sapiens OX=9606 GN=ZNF148 PE=1 SV=2			89 kDa	0	0	0	0	0	0	0	0	0
			Ethanolamine-phosphate phospho-lyase OS=Homo sapiens OX=9606 GN=ETNPPL PE=1 SV=1			56 kDa	0	1	1	1	0	0	0	0	0
			Cell division cycle protein 123 homolog OS=Homo sapiens OX=9606 GN=CDC123 PE=1 SV=1			39 kDa	0	0	0	0	1	0	0	0	0
			Microtubule-associated protein 2 OS=Homo sapiens OX=9606 GN=MAP2 PE=1 SV=4			200 kDa	0	2	0	0	0	0	0	0	0
			Forkhead box protein K1 OS=Homo sapiens OX=9606 GN=FOXK1 PE=1 SV=1			75 kDa	3	0	0	0	0	0	0	0	0
			Plectin OS=Homo sapiens OX=9606 GN=PLEC PE=1 SV=3			532 kDa	0	0	0	0	0	0	0	0	1
			E3 ubiquitin-protein ligase MYCBP2 OS=Homo sapiens OX=9606 GN=MYCBP2 PE=1 SV=4			514 kDa	0	0	1	0	0	0	0	0	0
			FAST kinase domain-containing protein 3, mitochondrial OS=Homo sapiens OX=9606 GN=FASTKD3 PE=1 SV=2			76 kDa	0	0	5	0	0	0	0	0	0
			E3 ubiquitin-protein ligase ZFP91 OS=Homo sapiens OX=9606 GN=ZFP91 PE=1 SV=1			63 kDa	3	0	0	0	0	0	0	0	0
			Short transient receptor potential channel 4-associated protein OS=Homo sapiens OX=9606 GN=TRPC4AP PE=1 SV=2			91 kDa	5	0	0	0	0	0	0	0	0
			KRR1 small subunit processome component homolog OS=Homo sapiens OX=9606 GN=KRR1 PE=1 SV=4			44 kDa	0	0	0	0	4	0	0	0	0
			G patch domain-containing protein 2 OS=Homo sapiens OX=9606 GN=GPATCH2 PE=1 SV=1			59 kDa	0	0	0	2	0	0	0	0	0
			PiggyBac transposable element-derived protein 5 OS=Homo sapiens OX=9606 GN=PGBD5 PE=1 SV=4			58 kDa	0	0	2	0	0	0	0	0	0
			Spermatogenesis-associated protein 5-like protein 1 OS=Homo sapiens OX=9606 GN=SPATA5L1 PE=1 SV=2			81 kDa	4	0	0	0	0	0	0	0	0
			Dual specificity protein phosphatase 16 OS=Homo sapiens OX=9606 GN=DUSP16 PE=1 SV=1			73 kDa	4	0	0	0	0	0	0	0	0
			Hermansky-Pudlak syndrome 6 protein OS=Homo sapiens OX=9606 GN=HPS6 PE=1 SV=1			83 kDa	6	0	0	0	0	0	0	0	0
			WD repeat-containing protein 75 OS=Homo sapiens OX=9606 GN=WDR75 PE=1 SV=1			95 kDa	0	3	0	0	0	0	0	0	0
			Casein kinase I isoform gamma-3 OS=Homo sapiens OX=9606 GN=CSNK1G3 PE=1 SV=2			51 kDa	0	0	0	6	2	0	0	0	0
			Zinc finger protein 205 OS=Homo sapiens OX=9606 GN=ZNF205 PE=1 SV=2			61 kDa	0	5	0	0	0	0	0	0	0
			Zinc finger protein 324A OS=Homo sapiens OX=9606 GN=ZNF324 PE=2 SV=1			61 kDa	0	0	2	0	0	0	0	0	0
			Leucine-rich repeat-containing protein 40 OS=Homo sapiens OX=9606 GN=LRRC40 PE=1 SV=1			68 kDa	0	4	0	0	0	0	0	0	0
			Sorting nexin-9 OS=Homo sapiens OX=9606 GN=SNX9 PE=1 SV=1			67 kDa	0	2	0	0	0	0	0	0	0
			Zinc finger protein 543 OS=Homo sapiens OX=9606 GN=ZNF543 PE=1 SV=3			68 kDa	0	5	0	0	0	0	0	0	0
			Ribosomal oxygenase 1 OS=Homo sapiens OX=9606 GN=RIOX1 PE=1 SV=2			71 kDa	0	1	0	0	0	0	0	0	0
			Zinc finger protein 552 OS=Homo sapiens OX=9606 GN=ZNF552 PE=1 SV=2			46 kDa	0	0	0	0	5	0	0	0	0
			Heat shock 70 kDa protein 1-like OS=Homo sapiens OX=9606 GN=HSPA1L PE=1 SV=2			70 kDa	0	4	0	0	0	0	0	0	0
			Delta-1-pyrroline-5-carboxylate synthase OS=Homo sapiens OX=9606 GN=ALDH18A1 PE=1 SV=2			87 kDa	1	1	0	0	0	0	0	0	0
			Katanin p60 ATPase-containing subunit A1 OS=Homo sapiens OX=9606 GN=KATNA1 PE=1 SV=1			56 kDa	0	0	7	1	0	0	0	0	0
			Ubiquitin carboxyl-terminal hydrolase 22 OS=Homo sapiens OX=9606 GN=USP22 PE=1 SV=2			60 kDa	1	0	5	0	0	0	0	0	0
			Kinectin OS=Homo sapiens OX=9606 GN=KTN1 PE=1 SV=1			156 kDa	0	0	0	1	0	0	0	0	0
			Zinc finger protein 426 OS=Homo sapiens OX=9606 GN=ZNF426 PE=1 SV=1			63 kDa	0	0	1	0	0	0	0	0	0
			Cdc42 effector protein 1 OS=Homo sapiens OX=9606 GN=CDC42EP1 PE=1 SV=1			40 kDa	0	0	0	6	0	0	1	0	0
			ETS domain-containing transcription factor ERF OS=Homo sapiens OX=9606 GN=ERF PE=1 SV=2			59 kDa	0	6	0	0	0	0	0	0	0
			SMC5-SMC6 complex localization factor protein 1 OS=Homo sapiens OX=9606 GN=SLF1 PE=1 SV=2			121 kDa	0	0	0	1	0	0	0	0	0
			Vigilin OS=Homo sapiens OX=9606 GN=HDLBP PE=1 SV=2			141 kDa	1	0	0	0	0	0	0	0	0
			Nuclear cap-binding protein subunit 3 OS=Homo sapiens OX=9606 GN=NCBP3 PE=1 SV=2			71 kDa	1	0	0	0	0	0	0	0	0
			Carnitine O-palmitoyltransferase 2, mitochondrial OS=Homo sapiens OX=9606 GN=CPT2 PE=1 SV=2			74 kDa	0	1	0	0	0	0	0	0	0
			Polycomb protein EED OS=Homo sapiens OX=9606 GN=EED PE=1 SV=2			50 kDa	0	0	5	1	0	0	0	0	0
			NF-kappa-B-activating protein OS=Homo sapiens OX=9606 GN=NKAP PE=1 SV=1			47 kDa	0	0	0	7	1	0	0	0	0
			Nucleoprotein TPR OS=Homo sapiens OX=9606 GN=TPR PE=1 SV=3			267 kDa	0	0	0	0	0	0	1	0	0
			T-lymphoma invasion and metastasis-inducing protein 1 OS=Homo sapiens OX=9606 GN=TIAM1 PE=1 SV=2			178 kDa	0	0	0	0	1	0	0	0	0
			5'-3' exoribonuclease 2 OS=Homo sapiens OX=9606 GN=XRN2 PE=1 SV=1			109 kDa	1	0	0	0	0	0	0	0	0
			Protein FAM83D OS=Homo sapiens OX=9606 GN=FAM83D PE=1 SV=3			64 kDa	0	7	0	0	0	0	0	0	0
			Methylmalonyl-CoA mutase, mitochondrial OS=Homo sapiens OX=9606 GN=MMUT PE=1 SV=4			83 kDa	7	0	0	0	0	0	0	0	0
			ATP-binding cassette sub-family E member 1 OS=Homo sapiens OX=9606 GN=ABCE1 PE=1 SV=1			67 kDa	0	0	0	0	0	0	1	0	0
			Serine/threonine-protein kinase 3 OS=Homo sapiens OX=9606 GN=STK3 PE=1 SV=2			56 kDa	0	0	6	0	0	0	0	0	0
			Proteasome activator complex subunit 3 OS=Homo sapiens OX=9606 GN=PSME3 PE=1 SV=1			30 kDa	0	0	0	0	0	0	0	0	5
			BAG family molecular chaperone regulator 5 OS=Homo sapiens OX=9606 GN=BAG5 PE=1 SV=1			51 kDa	0	0	0	8	0	0	0	0	0
			Cytosolic carboxypeptidase-like protein 5 OS=Homo sapiens OX=9606 GN=AGBL5 PE=1 SV=1			98 kDa	7	0	0	0	0	0	0	0	0
			Dehydrogenase/reductase SDR family member 7B OS=Homo sapiens OX=9606 GN=DHRS7B PE=1 SV=2			35 kDa	0	0	0	0	0	0	0	0	7
			Elongation factor G, mitochondrial OS=Homo sapiens OX=9606 GN=GFM1 PE=1 SV=2			83 kDa	8	0	0	0	0	0	0	0	0
			Peptidyl-prolyl cis-trans isomerase FKBP8 OS=Homo sapiens OX=9606 GN=FKBP8 PE=1 SV=2			45 kDa	0	0	0	7	0	0	0	0	0
			Calcium/calmodulin-dependent protein kinase type II subunit delta OS=Homo sapiens OX=9606 GN=CAMK2D PE=1 SV=3			56 kDa	0	0	0	6	0	0	0	0	0
			Origin recognition complex subunit 3 OS=Homo sapiens OX=9606 GN=ORC3 PE=1 SV=1			82 kDa	7	0	0	0	0	0	0	0	0
			[Pyruvate dehydrogenase (acetyl-transferring)] kinase isozyme 3, mitochondrial OS=Homo sapiens OX=9606 GN=PDK3 PE=1 SV=1			47 kDa	0	0	0	0	8	0	0	0	0
			26S proteasome regulatory subunit 7 OS=Homo sapiens OX=9606 GN=PSMC2 PE=1 SV=3			49 kDa	0	0	0	6	0	0	0	0	0
			RNA-binding motif protein, X chromosome OS=Homo sapiens OX=9606 GN=RBMX PE=1 SV=3			42 kDa	0	0	0	0	7	0	0	0	0
			60S ribosomal protein L7a OS=Homo sapiens OX=9606 GN=RPL7A PE=1 SV=2			30 kDa	0	0	0	0	0	0	0	0	7
			60S ribosomal protein L7 OS=Homo sapiens OX=9606 GN=RPL7 PE=1 SV=1			29 kDa	0	0	0	0	0	0	0	0	8
			DNA-directed RNA polymerase III subunit RPC4 OS=Homo sapiens OX=9606 GN=POLR3D PE=1 SV=2			44 kDa	0	0	0	8	0	0	0	0	0
			Serine--tRNA ligase, cytoplasmic OS=Homo sapiens OX=9606 GN=SARS PE=1 SV=3			59 kDa	0	0	7	0	0	0	0	0	0
			tRNA (adenine(58)-N(1))-methyltransferase non-catalytic subunit TRM6 OS=Homo sapiens OX=9606 GN=TRMT6 PE=1 SV=1			56 kDa	0	0	7	0	0	0	0	0	0
			Zinc finger protein 845 OS=Homo sapiens OX=9606 GN=ZNF845 PE=1 SV=3			113 kDa	0	1	2	2	0	0	0	0	0
			Serine/threonine-protein kinase 10 OS=Homo sapiens OX=9606 GN=STK10 PE=1 SV=1			112 kDa	0	1	0	0	0	0	0	0	0
			Uncharacterized protein C1orf198 OS=Homo sapiens OX=9606 GN=C1orf198 PE=1 SV=1			36 kDa	0	0	0	0	0	0	2	0	0
			Protein farnesyltransferase subunit beta OS=Homo sapiens OX=9606 GN=FNTB PE=1 SV=1			49 kDa	0	0	0	0	1	0	0	0	0
			Pre-mRNA-splicing factor ISY1 homolog OS=Homo sapiens OX=9606 GN=ISY1 PE=1 SV=3			33 kDa	0	0	0	0	0	0	1	0	0
			Cyclin-T2 OS=Homo sapiens OX=9606 GN=CCNT2 PE=1 SV=2			81 kDa	3	0	0	0	0	0	0	0	0
			Phosphatidylinositol 4-phosphate 5-kinase type-1 gamma OS=Homo sapiens OX=9606 GN=PIP5K1C PE=1 SV=2			73 kDa	2	0	3	0	0	0	0	0	0
			F-box/WD repeat-containing protein 8 OS=Homo sapiens OX=9606 GN=FBXW8 PE=1 SV=2			67 kDa	0	1	1	0	0	0	0	0	0
			4F2 cell-surface antigen heavy chain OS=Homo sapiens OX=9606 GN=SLC3A2 PE=1 SV=3			68 kDa	2	0	0	0	0	0	0	0	0
			U11/U12 small nuclear ribonucleoprotein 48 kDa protein OS=Homo sapiens OX=9606 GN=SNRNP48 PE=1 SV=2			40 kDa	0	0	0	0	2	0	0	0	0
			DNA polymerase beta OS=Homo sapiens OX=9606 GN=POLB PE=1 SV=3			38 kDa	0	0	0	0	0	0	1	0	0
			Dual specificity tyrosine-phosphorylation-regulated kinase 1A OS=Homo sapiens OX=9606 GN=DYRK1A PE=1 SV=2			86 kDa	1	0	0	0	0	0	0	0	0
			Zinc finger protein 675 OS=Homo sapiens OX=9606 GN=ZNF675 PE=1 SV=3			66 kDa	0	3	0	0	0	0	0	0	0
			WD repeat-containing protein 19 OS=Homo sapiens OX=9606 GN=WDR19 PE=1 SV=2			152 kDa	0	0	0	0	0	0	0	0	1
			Coiled-coil domain-containing protein 96 OS=Homo sapiens OX=9606 GN=CCDC96 PE=2 SV=2			63 kDa	2	0	1	0	0	0	0	0	0
			Protein arginine methyltransferase NDUFAF7, mitochondrial OS=Homo sapiens OX=9606 GN=NDUFAF7 PE=1 SV=1			49 kDa	0	0	0	0	0	0	0	0	0
			Insulin-like growth factor 2 mRNA-binding protein 2 OS=Homo sapiens OX=9606 GN=IGF2BP2 PE=1 SV=2			66 kDa	0	4	0	0	0	0	0	0	0
			Succinate dehydrogenase [ubiquinone] flavoprotein subunit, mitochondrial OS=Homo sapiens OX=9606 GN=SDHA PE=1 SV=2			73 kDa	0	4	0	0	0	0	0	0	0
			Dolichyl-diphosphooligosaccharide--protein glycosyltransferase subunit 2 OS=Homo sapiens OX=9606 GN=RPN2 PE=1 SV=3			69 kDa	0	0	4	0	0	0	0	0	0
			Glutathione S-transferase LANCL1 OS=Homo sapiens OX=9606 GN=LANCL1 PE=1 SV=1			45 kDa	0	0	0	0	0	0	4	0	0
			Zinc finger protein 256 OS=Homo sapiens OX=9606 GN=ZNF256 PE=1 SV=2			72 kDa	0	3	0	0	0	0	0	0	0
			Nuclear autoantigenic sperm protein OS=Homo sapiens OX=9606 GN=NASP PE=1 SV=2			85 kDa	0	0	3	0	0	0	0	0	0
			Polyadenylate-binding protein 4 OS=Homo sapiens OX=9606 GN=PABPC4 PE=1 SV=1			71 kDa	2	0	0	0	0	0	0	0	0
			Band 4.1-like protein 1 OS=Homo sapiens OX=9606 GN=EPB41L1 PE=1 SV=2			99 kDa	4	0	0	0	0	0	0	0	0
			Cell division cycle-associated protein 7 OS=Homo sapiens OX=9606 GN=CDCA7 PE=1 SV=1			43 kDa	0	0	0	0	4	0	0	0	0
			MAP/microtubule affinity-regulating kinase 4 OS=Homo sapiens OX=9606 GN=MARK4 PE=1 SV=1			83 kDa	1	0	0	0	0	0	0	0	0
			Zinc finger protein 215 OS=Homo sapiens OX=9606 GN=ZNF215 PE=2 SV=2			60 kDa	0	0	5	0	0	0	0	0	0
			Casein kinase I isoform delta OS=Homo sapiens OX=9606 GN=CSNK1D PE=1 SV=2			47 kDa	0	0	0	1	2	0	0	0	0
			Phosphate carrier protein, mitochondrial OS=Homo sapiens OX=9606 GN=SLC25A3 PE=1 SV=2			40 kDa	0	0	0	0	0	0	1	0	5
			Breast cancer type 2 susceptibility protein OS=Homo sapiens OX=9606 GN=BRCA2 PE=1 SV=3			384 kDa	0	0	0	1	0	0	1	0	0
			Intraflagellar transport protein 56 OS=Homo sapiens OX=9606 GN=TTC26 PE=2 SV=1			64 kDa	0	0	5	0	0	0	0	0	0
			Vacuolar fusion protein CCZ1 homolog B OS=Homo sapiens OX=9606 GN=CCZ1B PE=1 SV=1			56 kDa	0	0	0	6	0	0	0	0	0
			Leucine-rich repeat-containing protein 41 OS=Homo sapiens OX=9606 GN=LRRC41 PE=1 SV=3			89 kDa	1	0	0	0	0	0	0	0	0
			Fatty acyl-CoA reductase 2 OS=Homo sapiens OX=9606 GN=FAR2 PE=1 SV=1			59 kDa	0	1	0	5	0	0	0	0	0
			Serine/threonine-protein phosphatase 2A 55 kDa regulatory subunit B alpha isoform OS=Homo sapiens OX=9606 GN=PPP2R2A PE=1 SV=1			52 kDa	0	0	0	6	0	0	0	0	0
			Late secretory pathway protein AVL9 homolog OS=Homo sapiens OX=9606 GN=AVL9 PE=1 SV=1			72 kDa	0	7	0	0	0	0	0	0	0
			Chromobox protein homolog 8 OS=Homo sapiens OX=9606 GN=CBX8 PE=1 SV=3			43 kDa	0	0	0	0	7	0	0	0	0
			Histone deacetylase 1 OS=Homo sapiens OX=9606 GN=HDAC1 PE=1 SV=1			55 kDa	0	0	7	0	0	0	0	0	0
			Mini-chromosome maintenance complex-binding protein OS=Homo sapiens OX=9606 GN=MCMBP PE=1 SV=2			73 kDa	0	6	0	0	0	0	0	0	0
			Nucleosome assembly protein 1-like 4 OS=Homo sapiens OX=9606 GN=NAP1L4 PE=1 SV=1			43 kDa	0	0	0	5	0	0	0	0	0
			Proliferating cell nuclear antigen OS=Homo sapiens OX=9606 GN=PCNA PE=1 SV=1			29 kDa	0	0	0	0	0	0	0	0	6
			Serine/threonine-protein phosphatase PGAM5, mitochondrial OS=Homo sapiens OX=9606 GN=PGAM5 PE=1 SV=2			32 kDa	0	0	0	0	0	0	0	0	7
			DNA primase large subunit OS=Homo sapiens OX=9606 GN=PRIM2 PE=1 SV=2			59 kDa	0	0	7	0	0	0	0	0	0
			Cytochrome b-c1 complex subunit 2, mitochondrial OS=Homo sapiens OX=9606 GN=UQCRC2 PE=1 SV=3			48 kDa	0	0	0	0	6	0	0	0	0
			Histone-binding protein RBBP4 OS=Homo sapiens OX=9606 GN=RBBP4 PE=1 SV=3			48 kDa	0	0	0	6	0	0	0	0	0
			E3 ubiquitin-protein ligase TRIM21 OS=Homo sapiens OX=9606 GN=TRIM21 PE=1 SV=1			54 kDa	0	0	0	7	0	0	0	0	0
			Ribosomal RNA processing protein 36 homolog OS=Homo sapiens OX=9606 GN=RRP36 PE=1 SV=1			30 kDa	0	0	0	0	0	0	0	0	7
			E3 ubiquitin-protein ligase TRIM32 OS=Homo sapiens OX=9606 GN=TRIM32 PE=1 SV=2			72 kDa	0	6	0	0	0	0	0	0	0
			Zinc finger protein 24 OS=Homo sapiens OX=9606 GN=ZNF24 PE=1 SV=4			42 kDa	0	0	0	0	6	0	0	0	0
			26S proteasome non-ATPase regulatory subunit 8 OS=Homo sapiens OX=9606 GN=PSMD8 PE=1 SV=2			40 kDa	0	0	0	0	0	0	0	0	6
			Myotubularin-related protein 14 OS=Homo sapiens OX=9606 GN=MTMR14 PE=1 SV=2			72 kDa	0	2	2	0	0	0	0	0	0
			Mitochondrial inner membrane protein OXA1L OS=Homo sapiens OX=9606 GN=OXA1L PE=1 SV=3			49 kDa	0	0	0	0	0	0	2	0	0
			Protein RCC2 OS=Homo sapiens OX=9606 GN=RCC2 PE=1 SV=2			56 kDa	0	0	4	1	0	0	0	0	0
			Tropomyosin alpha-3 chain OS=Homo sapiens OX=9606 GN=TPM3 PE=1 SV=2			33 kDa	0	0	0	0	0	0	0	0	2
			Kinetochore scaffold 1 OS=Homo sapiens OX=9606 GN=KNL1 PE=1 SV=3			265 kDa	0	1	0	0	0	0	0	0	0
			Telomere-associated protein RIF1 OS=Homo sapiens OX=9606 GN=RIF1 PE=1 SV=2			274 kDa	0	0	0	0	0	0	1	0	0
			60S ribosomal protein L4 OS=Homo sapiens OX=9606 GN=RPL4 PE=1 SV=5			48 kDa	0	0	0	4	1	0	0	0	0
			Probable tRNA (uracil-O(2)-)-methyltransferase OS=Homo sapiens OX=9606 GN=TRMT44 PE=1 SV=2			85 kDa	1	0	0	0	0	0	0	0	0
			Phosphoglycerate kinase 1 OS=Homo sapiens OX=9606 GN=PGK1 PE=1 SV=3			45 kDa	0	0	0	0	2	0	0	0	0
			NEDD8 ultimate buster 1 OS=Homo sapiens OX=9606 GN=NUB1 PE=1 SV=2			71 kDa	0	0	0	4	0	0	0	0	0
			Myristoylated alanine-rich C-kinase substrate OS=Homo sapiens OX=9606 GN=MARCKS PE=1 SV=4			32 kDa	0	0	4	0	0	0	0	0	0
			Zinc finger protein 697 OS=Homo sapiens OX=9606 GN=ZNF697 PE=1 SV=2			60 kDa	0	2	0	0	0	0	0	0	0
			Ran-binding protein 10 OS=Homo sapiens OX=9606 GN=RANBP10 PE=1 SV=1			67 kDa	0	4	0	0	0	0	0	0	0
			Sphingomyelin phosphodiesterase 4 OS=Homo sapiens OX=9606 GN=SMPD4 PE=1 SV=3			98 kDa	3	0	0	0	0	0	0	0	0
			Serine/threonine-protein phosphatase 2A 56 kDa regulatory subunit delta isoform OS=Homo sapiens OX=9606 GN=PPP2R5D PE=1 SV=1			70 kDa	0	3	0	2	0	0	0	0	0
			Influenza virus NS1A-binding protein OS=Homo sapiens OX=9606 GN=IVNS1ABP PE=1 SV=3			72 kDa	0	0	2	0	0	0	0	0	0
			DnaJ homolog subfamily A member 2 OS=Homo sapiens OX=9606 GN=DNAJA2 PE=1 SV=1			46 kDa	0	0	0	1	5	0	0	0	0
			AP-3 complex subunit mu-1 OS=Homo sapiens OX=9606 GN=AP3M1 PE=1 SV=1			47 kDa	0	0	0	0	4	0	0	0	0
			WD repeat-containing protein 18 OS=Homo sapiens OX=9606 GN=WDR18 PE=1 SV=2			47 kDa	0	0	0	0	5	0	0	0	0
			Proteasome subunit alpha type-4 OS=Homo sapiens OX=9606 GN=PSMA4 PE=1 SV=1			29 kDa	0	0	0	0	0	0	0	0	2
			Transcription factor 25 OS=Homo sapiens OX=9606 GN=TCF25 PE=1 SV=1			77 kDa	2	0	0	0	0	0	0	0	0
			PDZ and LIM domain protein 5 OS=Homo sapiens OX=9606 GN=PDLIM5 PE=1 SV=5			64 kDa	0	4	0	0	0	0	0	0	0
			Zinc finger and BTB domain-containing protein 34 OS=Homo sapiens OX=9606 GN=ZBTB34 PE=1 SV=4			56 kDa	0	0	5	0	0	0	0	0	0
			Thyroid adenoma-associated protein OS=Homo sapiens OX=9606 GN=THADA PE=1 SV=1			220 kDa	0	1	0	0	0	0	0	0	0
			DNA repair endonuclease XPF OS=Homo sapiens OX=9606 GN=ERCC4 PE=1 SV=3			104 kDa	0	0	0	0	0	0	0	0	1
			Vacuolar protein sorting-associated protein 4A OS=Homo sapiens OX=9606 GN=VPS4A PE=1 SV=1			49 kDa	0	0	0	3	0	0	0	0	0
			Zinc finger and SCAN domain-containing protein 2 OS=Homo sapiens OX=9606 GN=ZSCAN2 PE=2 SV=2			70 kDa	4	0	0	0	0	0	0	0	0
			E3 ubiquitin-protein ligase Midline-1 OS=Homo sapiens OX=9606 GN=MID1 PE=1 SV=1			75 kDa	3	0	1	0	0	0	0	0	0
			CDK5 regulatory subunit-associated protein 3 OS=Homo sapiens OX=9606 GN=CDK5RAP3 PE=1 SV=2			57 kDa	0	0	3	0	0	0	0	0	0
			HMG domain-containing protein 3 OS=Homo sapiens OX=9606 GN=HMGXB3 PE=2 SV=2			168 kDa	0	1	0	0	0	0	0	0	0
			RNA N6-adenosine-methyltransferase METTL16 OS=Homo sapiens OX=9606 GN=METTL16 PE=1 SV=2			64 kDa	0	5	0	0	0	0	0	0	0
			Engulfment and cell motility protein 2 OS=Homo sapiens OX=9606 GN=ELMO2 PE=1 SV=2			83 kDa	4	0	0	0	1	0	0	0	0
			Rab5 GDP/GTP exchange factor OS=Homo sapiens OX=9606 GN=RABGEF1 PE=1 SV=3			57 kDa	0	0	5	0	0	0	0	0	0
			E3 SUMO-protein ligase NSE2 OS=Homo sapiens OX=9606 GN=NSMCE2 PE=1 SV=2			28 kDa	0	0	0	1	0	0	0	0	5
			Tetratricopeptide repeat protein 4 OS=Homo sapiens OX=9606 GN=TTC4 PE=1 SV=3			45 kDa	0	0	0	0	2	0	0	0	1
			Putative RNA polymerase II subunit B1 CTD phosphatase RPAP2 OS=Homo sapiens OX=9606 GN=RPAP2 PE=1 SV=1			70 kDa	0	0	0	0	0	0	0	0	1
			Lipoprotein lipase OS=Homo sapiens OX=9606 GN=LPL PE=1 SV=1			53 kDa	0	0	0	4	0	0	0	0	0
			MORC family CW-type zinc finger protein 4 OS=Homo sapiens OX=9606 GN=MORC4 PE=1 SV=2			106 kDa	0	0	1	0	0	0	0	0	0
			DNA topoisomerase 3-alpha OS=Homo sapiens OX=9606 GN=TOP3A PE=1 SV=1			112 kDa	0	0	1	0	0	0	0	0	0
			AT-rich interactive domain-containing protein 5A OS=Homo sapiens OX=9606 GN=ARID5A PE=1 SV=2			64 kDa	0	4	0	0	0	0	0	0	0
			AP-1 complex subunit gamma-like 2 OS=Homo sapiens OX=9606 GN=AP1G2 PE=1 SV=1			87 kDa	6	0	0	0	0	0	0	0	0
			Calcium-binding mitochondrial carrier protein Aralar1 OS=Homo sapiens OX=9606 GN=SLC25A12 PE=1 SV=2			75 kDa	0	6	0	0	0	0	0	0	0
			ATP-dependent RNA helicase DDX51 OS=Homo sapiens OX=9606 GN=DDX51 PE=1 SV=3			72 kDa	5	0	0	0	0	0	0	0	0
			DEP domain-containing protein 1B OS=Homo sapiens OX=9606 GN=DEPDC1B PE=1 SV=2			62 kDa	0	0	6	0	0	0	0	0	0
			Lysophospholipid acyltransferase LPCAT4 OS=Homo sapiens OX=9606 GN=LPCAT4 PE=1 SV=1			57 kDa	0	0	0	4	0	0	0	0	0
			RUN and FYVE domain-containing protein 1 OS=Homo sapiens OX=9606 GN=RUFY1 PE=1 SV=2			80 kDa	0	6	0	0	0	0	0	0	0
			Small G protein signaling modulator 3 OS=Homo sapiens OX=9606 GN=SGSM3 PE=1 SV=1			85 kDa	5	0	0	0	0	0	0	0	0
			Transcription factor IIIB 90 kDa subunit OS=Homo sapiens OX=9606 GN=BRF1 PE=1 SV=1			74 kDa	6	0	0	0	0	0	0	0	0
			Target of EGR1 protein 1 OS=Homo sapiens OX=9606 GN=TOE1 PE=1 SV=1			57 kDa	0	0	6	0	0	0	0	0	0
			Vang-like protein 1 OS=Homo sapiens OX=9606 GN=VANGL1 PE=1 SV=1			60 kDa	0	0	0	6	0	0	0	0	0
			Zinc finger protein 3 OS=Homo sapiens OX=9606 GN=ZNF3 PE=1 SV=3			51 kDa	0	0	0	4	0	0	0	0	0
			Protein Njmu-R1 OS=Homo sapiens OX=9606 GN=C17orf75 PE=1 SV=2			45 kDa	0	0	0	0	6	0	0	0	0
			Polypyrimidine tract-binding protein 1 OS=Homo sapiens OX=9606 GN=PTBP1 PE=1 SV=1			57 kDa	0	0	5	0	0	0	0	0	0
			Calmodulin-binding transcription activator 1 OS=Homo sapiens OX=9606 GN=CAMTA1 PE=1 SV=4			184 kDa	2	0	0	0	0	0	0	0	0
			Phosphatidylinositol 5-phosphate 4-kinase type-2 alpha OS=Homo sapiens OX=9606 GN=PIP4K2A PE=1 SV=2			46 kDa	0	0	0	2	1	0	0	0	0
			Dolichyl pyrophosphate Man9GlcNAc2 alpha-1,3-glucosyltransferase OS=Homo sapiens OX=9606 GN=ALG6 PE=1 SV=2			58 kDa	0	0	0	0	0	0	1	0	0
			Cartilage-associated protein OS=Homo sapiens OX=9606 GN=CRTAP PE=1 SV=1			47 kDa	0	0	0	0	1	0	0	0	0
			TBC1 domain family member 14 OS=Homo sapiens OX=9606 GN=TBC1D14 PE=1 SV=3			78 kDa	3	0	0	0	0	0	0	0	0
			Calcium uptake protein 3, mitochondrial OS=Homo sapiens OX=9606 GN=MICU3 PE=1 SV=1			61 kDa	0	0	0	1	0	0	0	0	0
			S-adenosylmethionine synthase isoform type-2 OS=Homo sapiens OX=9606 GN=MAT2A PE=1 SV=1			44 kDa	0	0	0	0	2	0	0	0	0
			Transcription factor 7 OS=Homo sapiens OX=9606 GN=TCF7 PE=1 SV=3			42 kDa	0	0	0	1	0	0	0	0	0
			ATP synthase subunit alpha, mitochondrial OS=Homo sapiens OX=9606 GN=ATP5F1A PE=1 SV=1			60 kDa	0	0	0	3	0	0	0	0	0
			Luc7-like protein 3 OS=Homo sapiens OX=9606 GN=LUC7L3 PE=1 SV=2			51 kDa	0	0	3	0	0	0	0	0	0
			Multifunctional procollagen lysine hydroxylase and glycosyltransferase LH3 OS=Homo sapiens OX=9606 GN=PLOD3 PE=1 SV=1			85 kDa	3	0	0	0	0	0	0	0	0
			Telomeric repeat-binding factor 2 OS=Homo sapiens OX=9606 GN=TERF2 PE=1 SV=3			60 kDa	0	0	2	0	0	0	0	0	0
			Centromere protein U OS=Homo sapiens OX=9606 GN=CENPU PE=1 SV=1			48 kDa	0	0	0	3	0	0	0	0	0
			Microspherule protein 1 OS=Homo sapiens OX=9606 GN=MCRS1 PE=1 SV=1			52 kDa	0	0	2	3	0	0	0	0	0
			Multifunctional protein ADE2 OS=Homo sapiens OX=9606 GN=PAICS PE=1 SV=3			47 kDa	0	0	0	0	2	0	0	0	0
			Proteasome subunit alpha type-1 OS=Homo sapiens OX=9606 GN=PSMA1 PE=1 SV=1			30 kDa	0	0	0	0	0	0	0	0	2
			Replication protein A 70 kDa DNA-binding subunit OS=Homo sapiens OX=9606 GN=RPA1 PE=1 SV=2			68 kDa	0	1	0	0	0	0	0	0	0
			F-actin-capping protein subunit beta OS=Homo sapiens OX=9606 GN=CAPZB PE=1 SV=4			31 kDa	0	0	0	0	0	0	0	0	3
			N-alpha-acetyltransferase 35, NatC auxiliary subunit OS=Homo sapiens OX=9606 GN=NAA35 PE=1 SV=1			84 kDa	3	0	0	0	0	0	0	0	0
			Probable ubiquitin carboxyl-terminal hydrolase MINDY-4 OS=Homo sapiens OX=9606 GN=MINDY4 PE=1 SV=2			84 kDa	0	0	1	0	0	0	0	0	0
			Sorting nexin-1 OS=Homo sapiens OX=9606 GN=SNX1 PE=1 SV=3			59 kDa	0	1	0	0	0	0	0	0	0
			ATP-dependent 6-phosphofructokinase, platelet type OS=Homo sapiens OX=9606 GN=PFKP PE=1 SV=2			86 kDa	4	0	0	0	0	0	0	0	0
			Zinc finger protein 443 OS=Homo sapiens OX=9606 GN=ZNF443 PE=2 SV=2			78 kDa	1	0	0	0	0	0	0	0	0
			Centromere protein T OS=Homo sapiens OX=9606 GN=CENPT PE=1 SV=2			60 kDa	0	4	0	0	0	0	0	0	0
			Origin recognition complex subunit 5 OS=Homo sapiens OX=9606 GN=ORC5 PE=1 SV=1			50 kDa	0	0	0	0	4	0	0	0	0
			Protein NDNF OS=Homo sapiens OX=9606 GN=NDNF PE=1 SV=2			65 kDa	0	3	0	0	0	0	0	0	0
			Cyclin-dependent kinase 16 OS=Homo sapiens OX=9606 GN=CDK16 PE=1 SV=1			56 kDa	0	0	1	0	0	0	0	0	0
			Replication stress response regulator SDE2 OS=Homo sapiens OX=9606 GN=SDE2 PE=1 SV=1			50 kDa	0	0	0	2	0	0	0	0	0
			Zinc finger protein 829 OS=Homo sapiens OX=9606 GN=ZNF829 PE=2 SV=1			50 kDa	0	0	1	3	0	0	0	0	0
			DNA polymerase alpha subunit B OS=Homo sapiens OX=9606 GN=POLA2 PE=1 SV=2			66 kDa	0	1	0	0	0	0	0	0	0
			Tetratricopeptide repeat protein 14 OS=Homo sapiens OX=9606 GN=TTC14 PE=1 SV=1			88 kDa	1	0	0	0	0	0	0	0	0
			ATP-dependent RNA helicase DHX8 OS=Homo sapiens OX=9606 GN=DHX8 PE=1 SV=1			139 kDa	0	0	0	1	0	0	0	0	0
			WD repeat-containing protein 43 OS=Homo sapiens OX=9606 GN=WDR43 PE=1 SV=3			75 kDa	4	0	0	0	0	0	0	0	0
			Etoposide-induced protein 2.4 homolog OS=Homo sapiens OX=9606 GN=EI24 PE=1 SV=4			39 kDa	0	0	1	0	0	0	0	0	4
			Zinc finger protein 440 OS=Homo sapiens OX=9606 GN=ZNF440 PE=1 SV=1			69 kDa	0	4	0	0	0	0	0	0	0
			Transcriptional adapter 2-alpha OS=Homo sapiens OX=9606 GN=TADA2A PE=1 SV=3			52 kDa	0	0	0	4	0	0	0	0	0
			Signal recognition particle receptor subunit alpha OS=Homo sapiens OX=9606 GN=SRPRA PE=1 SV=2			70 kDa	0	3	0	0	0	0	0	0	0
			AP-1 complex subunit gamma-1 OS=Homo sapiens OX=9606 GN=AP1G1 PE=1 SV=5			91 kDa	0	0	0	1	0	0	0	0	0
			Angio-associated migratory cell protein OS=Homo sapiens OX=9606 GN=AAMP PE=1 SV=2			47 kDa	0	0	0	5	0	0	0	0	0
			AP-2 complex subunit mu OS=Homo sapiens OX=9606 GN=AP2M1 PE=1 SV=2			50 kDa	0	0	0	5	0	0	0	0	0
			Bardet-Biedl syndrome 1 protein OS=Homo sapiens OX=9606 GN=BBS1 PE=1 SV=1			65 kDa	0	0	4	0	0	0	0	0	0
			Lanosterol 14-alpha demethylase OS=Homo sapiens OX=9606 GN=CYP51A1 PE=1 SV=3			57 kDa	0	0	0	5	0	0	0	0	0
			DDB1- and CUL4-associated factor 4 OS=Homo sapiens OX=9606 GN=DCAF4 PE=1 SV=3			56 kDa	0	0	0	5	0	0	0	0	0
			Peroxisomal multifunctional enzyme type 2 OS=Homo sapiens OX=9606 GN=HSD17B4 PE=1 SV=3			80 kDa	5	0	0	0	0	0	0	0	0
			DnaJ homolog subfamily C member 11 OS=Homo sapiens OX=9606 GN=DNAJC11 PE=1 SV=2			63 kDa	0	0	5	0	0	0	0	0	0
			FAS-associated factor 2 OS=Homo sapiens OX=9606 GN=FAF2 PE=1 SV=2			53 kDa	0	0	0	5	0	0	0	0	0
			FAD-dependent oxidoreductase domain-containing protein 1 OS=Homo sapiens OX=9606 GN=FOXRED1 PE=1 SV=2			54 kDa	0	0	0	5	0	0	0	0	0
			Intraflagellar transport protein 57 homolog OS=Homo sapiens OX=9606 GN=IFT57 PE=1 SV=1			49 kDa	0	0	0	5	0	0	0	0	0
			Metastasis-associated protein MTA1 OS=Homo sapiens OX=9606 GN=MTA1 PE=1 SV=2			81 kDa	5	0	0	0	0	0	0	0	0
			RUS1 family protein C16orf58 OS=Homo sapiens OX=9606 GN=C16orf58 PE=1 SV=2			51 kDa	0	0	0	0	5	0	0	0	0
			SAP domain-containing ribonucleoprotein OS=Homo sapiens OX=9606 GN=SARNP PE=1 SV=3			24 kDa	0	0	0	0	0	0	0	0	4
			Synaptosomal-associated protein 29 OS=Homo sapiens OX=9606 GN=SNAP29 PE=1 SV=1			29 kDa	0	0	0	0	0	0	0	0	5
			Serine/arginine-rich splicing factor 1 OS=Homo sapiens OX=9606 GN=SRSF1 PE=1 SV=2			28 kDa	0	0	0	0	0	0	0	0	5
			Uridine 5'-monophosphate synthase OS=Homo sapiens OX=9606 GN=UMPS PE=1 SV=1			52 kDa	0	0	0	5	0	0	0	0	0
			Nuclease-sensitive element-binding protein 1 OS=Homo sapiens OX=9606 GN=YBX1 PE=1 SV=3			36 kDa	0	0	0	0	5	0	0	0	0
			Zinc finger protein 566 OS=Homo sapiens OX=9606 GN=ZNF566 PE=1 SV=1			49 kDa	0	0	0	5	0	0	0	0	0
			60S ribosomal protein L8 OS=Homo sapiens OX=9606 GN=RPL8 PE=1 SV=2			28 kDa	0	0	0	0	0	0	0	0	5
			Plasma alpha-L-fucosidase OS=Homo sapiens OX=9606 GN=FUCA2 PE=1 SV=2			54 kDa	0	0	0	5	0	0	0	0	0
			Zinc finger protein ubi-d4 OS=Homo sapiens OX=9606 GN=DPF2 PE=1 SV=2			44 kDa	0	0	0	0	4	0	0	0	0
			Zinc finger protein 441 OS=Homo sapiens OX=9606 GN=ZNF441 PE=2 SV=2			80 kDa	5	0	0	0	0	0	0	0	0
			Cleavage and polyadenylation specificity factor subunit 4 OS=Homo sapiens OX=9606 GN=CPSF4 PE=1 SV=1			30 kDa	0	0	0	0	0	0	0	0	4
			Protein HGH1 homolog OS=Homo sapiens OX=9606 GN=HGH1 PE=1 SV=1			42 kDa	0	0	0	0	4	0	0	0	0
			Protein DBF4 homolog B OS=Homo sapiens OX=9606 GN=DBF4B PE=1 SV=1			67 kDa	5	0	0	0	0	0	0	0	0
			HAUS augmin-like complex subunit 8 OS=Homo sapiens OX=9606 GN=HAUS8 PE=1 SV=3			45 kDa	0	0	0	4	0	0	0	0	0
			Ribonuclease H2 subunit A OS=Homo sapiens OX=9606 GN=RNASEH2A PE=1 SV=2			33 kDa	0	0	0	0	0	0	0	0	4
			Splicing factor 45 OS=Homo sapiens OX=9606 GN=RBM17 PE=1 SV=1			45 kDa	0	0	0	3	0	0	0	0	0
			Zinc finger protein 460 OS=Homo sapiens OX=9606 GN=ZNF460 PE=1 SV=2			64 kDa	0	1	1	0	0	0	0	0	0
			SPATS2-like protein OS=Homo sapiens OX=9606 GN=SPATS2L PE=1 SV=2			62 kDa	0	2	2	0	0	0	0	0	0
			Diacylglycerol O-acyltransferase 1 OS=Homo sapiens OX=9606 GN=DGAT1 PE=1 SV=2			55 kDa	0	0	0	0	2	0	0	0	0
			p21-activated protein kinase-interacting protein 1 OS=Homo sapiens OX=9606 GN=PAK1IP1 PE=1 SV=2			44 kDa	0	0	0	0	2	0	0	0	0
			Zinc finger protein 398 OS=Homo sapiens OX=9606 GN=ZNF398 PE=1 SV=1			71 kDa	2	0	0	0	0	0	0	0	0
			Probable serine carboxypeptidase CPVL OS=Homo sapiens OX=9606 GN=CPVL PE=1 SV=2			54 kDa	0	0	0	2	0	0	0	0	2
			Obg-like ATPase 1 OS=Homo sapiens OX=9606 GN=OLA1 PE=1 SV=2			45 kDa	0	0	0	0	2	0	0	0	0
			Radical S-adenosyl methionine domain-containing protein 1, mitochondrial OS=Homo sapiens OX=9606 GN=RSAD1 PE=1 SV=2			49 kDa	0	0	1	0	1	0	0	0	0
			Origin recognition complex subunit 4 OS=Homo sapiens OX=9606 GN=ORC4 PE=1 SV=2			50 kDa	0	0	0	0	3	0	0	0	0
			TBC1 domain family member 17 OS=Homo sapiens OX=9606 GN=TBC1D17 PE=1 SV=2			73 kDa	0	1	0	0	0	0	0	0	0
			TNFAIP3-interacting protein 1 OS=Homo sapiens OX=9606 GN=TNIP1 PE=1 SV=2			72 kDa	3	0	0	0	0	0	0	0	0
			Ribonucleoside-diphosphate reductase large subunit OS=Homo sapiens OX=9606 GN=RRM1 PE=1 SV=1			90 kDa	1	0	0	0	0	0	0	0	0
			Zinc finger protein 234 OS=Homo sapiens OX=9606 GN=ZNF234 PE=2 SV=3			81 kDa	3	0	0	0	0	0	0	0	0
			ATPase family AAA domain-containing protein 3B OS=Homo sapiens OX=9606 GN=ATAD3B PE=1 SV=1			73 kDa	0	2	0	0	0	0	0	0	0
			Putative GTP-binding protein 6 OS=Homo sapiens OX=9606 GN=GTPBP6 PE=2 SV=4			57 kDa	0	0	1	2	0	0	0	0	0
			V-type proton ATPase catalytic subunit A OS=Homo sapiens OX=9606 GN=ATP6V1A PE=1 SV=2			68 kDa	0	1	0	0	0	0	0	0	0
			Ankyrin repeat domain-containing protein 20A4 OS=Homo sapiens OX=9606 GN=ANKRD20A4 PE=4 SV=1			94 kDa	0	1	0	0	0	0	0	0	0
			FAD-dependent oxidoreductase domain-containing protein 2 OS=Homo sapiens OX=9606 GN=FOXRED2 PE=1 SV=1			78 kDa	0	1	0	0	0	0	0	0	0
			Male-specific lethal 1 homolog OS=Homo sapiens OX=9606 GN=MSL1 PE=1 SV=3			67 kDa	0	0	2	0	0	0	0	0	0
			Zinc finger protein 564 OS=Homo sapiens OX=9606 GN=ZNF564 PE=1 SV=1			64 kDa	0	0	1	0	0	0	0	0	0
			Recombining binding protein suppressor of hairless OS=Homo sapiens OX=9606 GN=RBPJ PE=1 SV=3			56 kDa	0	0	2	1	0	0	0	0	0
			Diacylglycerol kinase delta OS=Homo sapiens OX=9606 GN=DGKD PE=1 SV=4			135 kDa	1	0	0	0	0	0	0	0	0
			Hsp70-binding protein 1 OS=Homo sapiens OX=9606 GN=HSPBP1 PE=1 SV=2			39 kDa	0	0	0	0	0	0	1	0	0
			Zinc finger and BTB domain-containing protein 25 OS=Homo sapiens OX=9606 GN=ZBTB25 PE=1 SV=2			49 kDa	0	0	0	3	0	0	0	0	0
			Alpha-adducin OS=Homo sapiens OX=9606 GN=ADD1 PE=1 SV=2			81 kDa	0	0	0	1	0	0	0	0	0
			WASH complex subunit 1 OS=Homo sapiens OX=9606 GN=WASHC1 PE=1 SV=2			50 kDa	0	0	3	0	0	0	0	0	0
			Histone-lysine N-methyltransferase NSD2 OS=Homo sapiens OX=9606 GN=NSD2 PE=1 SV=1			152 kDa	3	0	0	0	0	0	0	0	0
			TGF-beta-activated kinase 1 and MAP3K7-binding protein 3 OS=Homo sapiens OX=9606 GN=TAB3 PE=1 SV=3			79 kDa	0	1	0	0	0	0	0	0	0
			Protein phosphatase 1G OS=Homo sapiens OX=9606 GN=PPM1G PE=1 SV=1			59 kDa	0	2	0	0	0	0	0	0	0
			HBS1-like protein OS=Homo sapiens OX=9606 GN=HBS1L PE=1 SV=1			75 kDa	1	0	0	0	0	0	0	0	0
			2',5'-phosphodiesterase 12 OS=Homo sapiens OX=9606 GN=PDE12 PE=1 SV=2			67 kDa	0	1	0	0	0	0	0	0	0
			Lysosomal protective protein OS=Homo sapiens OX=9606 GN=CTSA PE=1 SV=2			54 kDa	0	0	0	0	0	0	0	0	2
			Zinc finger HIT domain-containing protein 2 OS=Homo sapiens OX=9606 GN=ZNHIT2 PE=1 SV=1			43 kDa	0	0	0	0	3	0	0	0	0
			Elongation factor-like GTPase 1 OS=Homo sapiens OX=9606 GN=EFL1 PE=1 SV=2			125 kDa	0	0	0	1	0	0	0	0	0
			Multiple myeloma tumor-associated protein 2 OS=Homo sapiens OX=9606 GN=MMTAG2 PE=1 SV=1			29 kDa	0	0	0	0	0	0	0	0	3
			Gamma-adducin OS=Homo sapiens OX=9606 GN=ADD3 PE=1 SV=1			79 kDa	2	0	0	0	0	0	0	0	0
			Zinc finger and SCAN domain-containing protein 22 OS=Homo sapiens OX=9606 GN=ZSCAN22 PE=1 SV=2			55 kDa	0	0	2	0	0	0	0	0	0
			Alpha-aminoadipic semialdehyde dehydrogenase OS=Homo sapiens OX=9606 GN=ALDH7A1 PE=1 SV=5			58 kDa	0	0	0	0	0	0	0	0	0
			Actin-related protein 3 OS=Homo sapiens OX=9606 GN=ACTR3 PE=1 SV=3			47 kDa	0	0	0	0	4	0	0	0	0
			5' exonuclease Apollo OS=Homo sapiens OX=9606 GN=DCLRE1B PE=1 SV=1			60 kDa	0	0	4	0	0	0	0	0	0
			Extracellular matrix protein 1 OS=Homo sapiens OX=9606 GN=ECM1 PE=1 SV=2			61 kDa	0	0	0	0	0	0	0	0	0
			Ras GTPase-activating protein-binding protein 1 OS=Homo sapiens OX=9606 GN=G3BP1 PE=1 SV=1			52 kDa	0	0	4	0	0	0	0	0	0
			Poly(A) RNA polymerase GLD2 OS=Homo sapiens OX=9606 GN=TENT2 PE=1 SV=1			56 kDa	0	0	0	4	0	0	0	0	0
			Serine hydroxymethyltransferase, mitochondrial OS=Homo sapiens OX=9606 GN=SHMT2 PE=1 SV=3			56 kDa	0	0	0	4	0	0	0	0	0
			Heterogeneous nuclear ribonucleoprotein H2 OS=Homo sapiens OX=9606 GN=HNRNPH2 PE=1 SV=1			49 kDa	0	0	0	3	0	0	0	0	0
			Inositol-pentakisphosphate 2-kinase OS=Homo sapiens OX=9606 GN=IPPK PE=1 SV=1			56 kDa	0	0	0	4	0	0	0	0	0
			NUAK family SNF1-like kinase 1 OS=Homo sapiens OX=9606 GN=NUAK1 PE=1 SV=1			74 kDa	4	0	0	0	0	0	0	0	0
			NudC domain-containing protein 1 OS=Homo sapiens OX=9606 GN=NUDCD1 PE=1 SV=2			67 kDa	0	0	4	0	0	0	0	0	0
			Protein phosphatase 1 regulatory subunit 7 OS=Homo sapiens OX=9606 GN=PPP1R7 PE=1 SV=1			42 kDa	0	0	0	0	4	0	0	0	0
			SIN3-HDAC complex-associated factor OS=Homo sapiens OX=9606 GN=SINHCAF PE=1 SV=1			25 kDa	0	0	0	0	0	0	0	0	4
			Spindlin interactor and repressor of chromatin-binding protein OS=Homo sapiens OX=9606 GN=SPINDOC PE=1 SV=3			41 kDa	0	0	0	4	0	0	0	0	0
			Serine palmitoyltransferase 1 OS=Homo sapiens OX=9606 GN=SPTLC1 PE=1 SV=1			53 kDa	0	0	0	4	0	0	0	0	0
			Zinc finger protein 506 OS=Homo sapiens OX=9606 GN=ZNF506 PE=2 SV=2			52 kDa	0	0	0	4	0	0	0	0	0
			Zinc finger protein 773 OS=Homo sapiens OX=9606 GN=ZNF773 PE=2 SV=1			51 kDa	0	0	0	4	0	0	0	0	0
			Zinc finger protein 12 OS=Homo sapiens OX=9606 GN=ZNF12 PE=1 SV=3			81 kDa	4	0	0	0	0	0	0	0	0
			Zinc finger protein 8 OS=Homo sapiens OX=9606 GN=ZNF8 PE=1 SV=2			65 kDa	0	4	0	0	0	0	0	0	0
			[Pyruvate dehydrogenase (acetyl-transferring)] kinase isozyme 1, mitochondrial OS=Homo sapiens OX=9606 GN=PDK1 PE=1 SV=1			49 kDa	0	0	0	0	4	0	0	0	0
			Translocation protein SEC62 OS=Homo sapiens OX=9606 GN=SEC62 PE=1 SV=1			46 kDa	0	0	0	3	0	0	0	0	0
			Septin-10 OS=Homo sapiens OX=9606 GN=SEPT10 PE=1 SV=2			53 kDa	0	0	0	4	0	0	0	0	0
			Uridine-cytidine kinase-like 1 OS=Homo sapiens OX=9606 GN=UCKL1 PE=1 SV=2			61 kDa	0	0	4	0	0	0	0	0	0
			39S ribosomal protein L19, mitochondrial OS=Homo sapiens OX=9606 GN=MRPL19 PE=1 SV=2			34 kDa	0	0	0	0	0	0	0	0	4
			Coiled-coil domain-containing protein 130 OS=Homo sapiens OX=9606 GN=CCDC130 PE=1 SV=2			45 kDa	0	0	0	4	0	0	0	0	0
			Cyclin-dependent-like kinase 5 OS=Homo sapiens OX=9606 GN=CDK5 PE=1 SV=3			33 kDa	0	0	0	0	0	0	0	0	4
			Uncharacterized protein KIAA0895 OS=Homo sapiens OX=9606 GN=KIAA0895 PE=2 SV=4			61 kDa	0	0	0	3	0	0	0	0	0
			Calponin-3 OS=Homo sapiens OX=9606 GN=CNN3 PE=1 SV=1			36 kDa	0	0	0	0	0	0	4	0	0
			Mitochondrial import receptor subunit TOM70 OS=Homo sapiens OX=9606 GN=TOMM70 PE=1 SV=1			67 kDa	0	4	0	0	0	0	0	0	0
			Zinc finger protein 7 OS=Homo sapiens OX=9606 GN=ZNF7 PE=1 SV=1			78 kDa	3	0	0	0	0	0	0	0	0
			Ceramide synthase 1 OS=Homo sapiens OX=9606 GN=CERS1 PE=1 SV=1			40 kDa	0	0	0	0	0	0	0	0	4
			Enhancer of mRNA-decapping protein 3 OS=Homo sapiens OX=9606 GN=EDC3 PE=1 SV=1			56 kDa	0	0	3	0	0	0	0	0	0
			Lysine-rich coiled-coil protein 1 OS=Homo sapiens OX=9606 GN=KRCC1 PE=2 SV=1			31 kDa	0	0	0	0	0	0	0	0	4
			Protein farnesyltransferase/geranylgeranyltransferase type-1 subunit alpha OS=Homo sapiens OX=9606 GN=FNTA PE=1 SV=1			44 kDa	0	0	0	0	3	0	0	0	0
			Melanoma antigen preferentially expressed in tumors OS=Homo sapiens OX=9606 GN=PRAME PE=1 SV=1			58 kDa	0	0	0	4	0	0	0	0	0
			Zinc finger protein 480 OS=Homo sapiens OX=9606 GN=ZNF480 PE=1 SV=2			62 kDa	0	0	4	0	0	0	0	0	0
			Zinc finger protein 30 homolog OS=Homo sapiens OX=9606 GN=ZFP30 PE=1 SV=1			62 kDa	0	0	3	0	0	0	0	0	0
			Gametogenetin-binding protein 2 OS=Homo sapiens OX=9606 GN=GGNBP2 PE=1 SV=1			79 kDa	4	0	0	0	0	0	0	0	0
			Tubulin beta-4B chain OS=Homo sapiens OX=9606 GN=TUBB4B PE=1 SV=1			50 kDa	0	0	0	2	0	0	0	0	0
			RUN and FYVE domain-containing protein 2 OS=Homo sapiens OX=9606 GN=RUFY2 PE=1 SV=3			70 kDa	0	4	0	0	0	0	0	0	0
			Anaphase-promoting complex subunit 5 OS=Homo sapiens OX=9606 GN=ANAPC5 PE=1 SV=2			85 kDa	3	0	0	0	0	0	0	0	0
			Glycine--tRNA ligase OS=Homo sapiens OX=9606 GN=GARS PE=1 SV=3			83 kDa	4	0	0	0	0	0	0	0	0
			Exosome complex component RRP43 OS=Homo sapiens OX=9606 GN=EXOSC8 PE=1 SV=1			30 kDa	0	0	0	0	0	0	0	0	2
			Pre-mRNA-splicing factor SYF2 OS=Homo sapiens OX=9606 GN=SYF2 PE=1 SV=1			29 kDa	0	0	0	0	0	0	0	0	3
			Dihydroxyacetone phosphate acyltransferase OS=Homo sapiens OX=9606 GN=GNPAT PE=1 SV=1			77 kDa	0	4	0	0	0	0	0	0	0
			Caspase-3 OS=Homo sapiens OX=9606 GN=CASP3 PE=1 SV=2			32 kDa	0	0	0	0	0	0	0	0	4
			THAP domain-containing protein 5 OS=Homo sapiens OX=9606 GN=THAP5 PE=1 SV=2			45 kDa	0	0	0	4	0	0	0	0	0
			Suppressor of SWI4 1 homolog OS=Homo sapiens OX=9606 GN=PPAN PE=2 SV=1			53 kDa	0	0	3	0	0	0	0	0	0
			Elongation factor 1-gamma OS=Homo sapiens OX=9606 GN=EEF1G PE=1 SV=3			50 kDa	0	0	0	4	0	0	0	0	0
			RNA-binding protein PNO1 OS=Homo sapiens OX=9606 GN=PNO1 PE=1 SV=1			28 kDa	0	0	0	0	0	0	0	0	3
			Ribosomal protein S6 kinase alpha-3 OS=Homo sapiens OX=9606 GN=RPS6KA3 PE=1 SV=1			84 kDa	4	0	0	0	0	0	0	0	0
			Pre-mRNA-processing factor 39 OS=Homo sapiens OX=9606 GN=PRPF39 PE=1 SV=3			78 kDa	3	0	0	0	0	0	0	0	0
			Insulin-like growth factor 2 mRNA-binding protein 3 OS=Homo sapiens OX=9606 GN=IGF2BP3 PE=1 SV=2			64 kDa	0	3	0	0	0	0	0	0	0
			DnaJ homolog subfamily C member 1 OS=Homo sapiens OX=9606 GN=DNAJC1 PE=1 SV=1			64 kDa	0	0	3	0	0	0	0	0	0
			Tyrosine-protein kinase CSK OS=Homo sapiens OX=9606 GN=CSK PE=1 SV=1			51 kDa	0	0	0	2	0	0	0	0	0
			S-adenosyl-L-methionine-dependent tRNA 4-demethylwyosine synthase OS=Homo sapiens OX=9606 GN=TYW1 PE=2 SV=2			84 kDa	2	0	0	0	0	0	0	0	0
			14-3-3 protein zeta/delta OS=Homo sapiens OX=9606 GN=YWHAZ PE=1 SV=1			28 kDa	0	0	0	0	0	0	0	0	1
			Voltage-dependent anion-selective channel protein 2 OS=Homo sapiens OX=9606 GN=VDAC2 PE=1 SV=2			32 kDa	0	0	0	0	0	0	0	0	2
			Tyrosine-protein phosphatase non-receptor type 1 OS=Homo sapiens OX=9606 GN=PTPN1 PE=1 SV=1			50 kDa	0	0	0	1	0	0	0	0	0
			Lethal(3)malignant brain tumor-like protein 2 OS=Homo sapiens OX=9606 GN=L3MBTL2 PE=1 SV=1			79 kDa	1	0	0	0	0	0	0	0	0
			Dymeclin OS=Homo sapiens OX=9606 GN=DYM PE=1 SV=1			76 kDa	0	0	1	0	0	0	0	0	0
			RNA polymerase I-specific transcription initiation factor RRN3 OS=Homo sapiens OX=9606 GN=RRN3 PE=1 SV=1			74 kDa	0	1	0	0	0	0	0	0	0
			Small ubiquitin-related modifier 1 OS=Homo sapiens OX=9606 GN=SUMO1 PE=1 SV=1			12 kDa	1	0	0	0	0	0	0	0	0
			Regulator of nonsense transcripts 3A OS=Homo sapiens OX=9606 GN=UPF3A PE=1 SV=1			55 kDa	0	0	2	0	0	0	0	0	0
			Zinc finger protein 582 OS=Homo sapiens OX=9606 GN=ZNF582 PE=2 SV=1			60 kDa	0	0	1	0	0	0	0	0	0
			Pleckstrin homology domain-containing family A member 1 OS=Homo sapiens OX=9606 GN=PLEKHA1 PE=1 SV=2			46 kDa	0	0	0	0	1	0	0	0	0
			5-aminolevulinate synthase, nonspecific, mitochondrial OS=Homo sapiens OX=9606 GN=ALAS1 PE=1 SV=2			71 kDa	0	0	1	0	0	0	0	0	0
			Nuclear RNA export factor 1 OS=Homo sapiens OX=9606 GN=NXF1 PE=1 SV=1			70 kDa	0	2	0	0	0	0	0	0	0
			Zinc finger protein 420 OS=Homo sapiens OX=9606 GN=ZNF420 PE=1 SV=1			80 kDa	0	1	0	0	0	0	0	0	0
			RNA-binding protein FUS OS=Homo sapiens OX=9606 GN=FUS PE=1 SV=1			53 kDa	0	2	0	0	0	0	0	0	0
			Triosephosphate isomerase OS=Homo sapiens OX=9606 GN=TPI1 PE=1 SV=3			31 kDa	0	0	0	0	0	0	0	0	1
			Probable bifunctional dTTP/UTP pyrophosphatase/methyltransferase protein OS=Homo sapiens OX=9606 GN=ASMTL PE=1 SV=3			69 kDa	0	1	0	0	0	0	0	0	0
			Hyccin OS=Homo sapiens OX=9606 GN=FAM126A PE=1 SV=2			58 kDa	0	0	0	0	2	0	0	0	0
			Importin subunit alpha-7 OS=Homo sapiens OX=9606 GN=KPNA6 PE=1 SV=1			60 kDa	0	0	2	0	0	0	0	0	0
			Synaptic vesicle glycoprotein 2A OS=Homo sapiens OX=9606 GN=SV2A PE=1 SV=1			83 kDa	1	0	0	0	0	0	0	0	0
			Outer dense fiber protein 2 OS=Homo sapiens OX=9606 GN=ODF2 PE=1 SV=1			95 kDa	2	0	0	0	0	0	0	0	0
			5'-AMP-activated protein kinase catalytic subunit alpha-2 OS=Homo sapiens OX=9606 GN=PRKAA2 PE=1 SV=2			62 kDa	0	0	2	0	0	0	0	0	0
			NADH-ubiquinone oxidoreductase 75 kDa subunit, mitochondrial OS=Homo sapiens OX=9606 GN=NDUFS1 PE=1 SV=3			79 kDa	1	0	0	0	0	0	0	0	0
			YTH domain-containing family protein 2 OS=Homo sapiens OX=9606 GN=YTHDF2 PE=1 SV=2			62 kDa	0	0	1	0	0	0	0	0	0
			26S proteasome non-ATPase regulatory subunit 4 OS=Homo sapiens OX=9606 GN=PSMD4 PE=1 SV=1			41 kDa	0	0	0	1	2	0	0	0	0
			Clusterin OS=Homo sapiens OX=9606 GN=CLU PE=1 SV=1			52 kDa	0	0	1	0	0	0	0	0	0
			Mediator of RNA polymerase II transcription subunit 23 OS=Homo sapiens OX=9606 GN=MED23 PE=1 SV=2			156 kDa	0	1	0	0	0	0	0	0	0
			eEF1A lysine and N-terminal methyltransferase OS=Homo sapiens OX=9606 GN=EEF1AKNMT PE=1 SV=1			79 kDa	2	0	0	0	0	0	0	0	0
			Presequence protease, mitochondrial OS=Homo sapiens OX=9606 GN=PITRM1 PE=1 SV=3			117 kDa	0	0	0	0	0	0	0	0	1
			Peripheral plasma membrane protein CASK OS=Homo sapiens OX=9606 GN=CASK PE=1 SV=3			105 kDa	0	0	0	0	0	0	0	0	1
			FAST kinase domain-containing protein 4 OS=Homo sapiens OX=9606 GN=TBRG4 PE=1 SV=1			71 kDa	0	0	1	0	0	0	0	0	0
			Sorting nexin-27 OS=Homo sapiens OX=9606 GN=SNX27 PE=1 SV=2			61 kDa	0	0	2	1	0	0	0	0	0
			Integrator complex subunit 12 OS=Homo sapiens OX=9606 GN=INTS12 PE=1 SV=1			49 kDa	0	0	2	1	0	0	0	0	0
			Copine-3 OS=Homo sapiens OX=9606 GN=CPNE3 PE=1 SV=1			60 kDa	0	1	0	0	0	0	0	0	0
			Adipocyte plasma membrane-associated protein OS=Homo sapiens OX=9606 GN=APMAP PE=1 SV=2			46 kDa	0	0	0	0	3	0	0	0	0
			Mitochondrial Rho GTPase 2 OS=Homo sapiens OX=9606 GN=RHOT2 PE=1 SV=2			68 kDa	0	3	0	0	0	0	0	0	0
			ADP/ATP translocase 3 OS=Homo sapiens OX=9606 GN=SLC25A6 PE=1 SV=4			33 kDa	0	0	0	0	0	0	0	0	3
			Endoplasmic reticulum protein SC65 OS=Homo sapiens OX=9606 GN=P3H4 PE=1 SV=1			50 kDa	0	0	0	3	0	0	0	0	0
			V-type proton ATPase subunit H OS=Homo sapiens OX=9606 GN=ATP6V1H PE=1 SV=1			56 kDa	0	0	0	3	0	0	0	0	0
			Zinc finger protein 233 OS=Homo sapiens OX=9606 GN=ZNF233 PE=2 SV=3			77 kDa	3	0	0	0	0	0	0	0	0
			Amidophosphoribosyltransferase OS=Homo sapiens OX=9606 GN=PPAT PE=1 SV=1			57 kDa	0	0	3	0	0	0	0	0	0
			60 kDa SS-A/Ro ribonucleoprotein OS=Homo sapiens OX=9606 GN=RO60 PE=1 SV=2			61 kDa	0	0	3	0	0	0	0	0	0
			Zinc finger protein 684 OS=Homo sapiens OX=9606 GN=ZNF684 PE=2 SV=1			44 kDa	0	0	0	0	3	0	0	0	0
			Atherin OS=Homo sapiens OX=9606 GN=SAMD1 PE=1 SV=1			56 kDa	0	3	0	0	0	0	0	0	0
			Transcriptional adapter 3 OS=Homo sapiens OX=9606 GN=TADA3 PE=1 SV=1			49 kDa	0	0	0	3	0	0	0	0	0
			Zinc finger protein 680 OS=Homo sapiens OX=9606 GN=ZNF680 PE=1 SV=2			62 kDa	0	0	3	0	0	0	0	0	0
			Protein unc-119 homolog A OS=Homo sapiens OX=9606 GN=UNC119 PE=1 SV=1			27 kDa	0	0	0	0	0	0	0	0	3
			FGFR1 oncogene partner OS=Homo sapiens OX=9606 GN=FGFR1OP PE=1 SV=1			43 kDa	0	0	0	3	0	0	0	0	0
			Probable 18S rRNA (guanine-N(7))-methyltransferase OS=Homo sapiens OX=9606 GN=BUD23 PE=1 SV=2			32 kDa	0	0	0	0	0	0	0	0	3
			Atypical kinase COQ8A, mitochondrial OS=Homo sapiens OX=9606 GN=COQ8A PE=1 SV=1			72 kDa	0	0	0	3	0	0	0	0	0
			Serine--tRNA ligase, mitochondrial OS=Homo sapiens OX=9606 GN=SARS2 PE=1 SV=1			58 kDa	0	0	0	3	0	0	0	0	0
			TELO2-interacting protein 2 OS=Homo sapiens OX=9606 GN=TTI2 PE=1 SV=1			57 kDa	0	0	0	3	0	0	0	0	0
			TBC1 domain family member 10A OS=Homo sapiens OX=9606 GN=TBC1D10A PE=1 SV=1			57 kDa	0	0	3	0	0	0	0	0	0
			Zinc finger protein 623 OS=Homo sapiens OX=9606 GN=ZNF623 PE=1 SV=2			61 kDa	0	0	3	0	0	0	0	0	0
			DNA primase small subunit OS=Homo sapiens OX=9606 GN=PRIM1 PE=1 SV=1			50 kDa	0	0	0	3	0	0	0	0	0
			Testis-specific Y-encoded-like protein 4 OS=Homo sapiens OX=9606 GN=TSPYL4 PE=1 SV=2			45 kDa	0	0	0	3	0	0	0	0	0
			Serine/threonine-protein kinase 26 OS=Homo sapiens OX=9606 GN=STK26 PE=1 SV=2			47 kDa	0	0	0	3	0	0	0	0	0
			Actin-like protein 6A OS=Homo sapiens OX=9606 GN=ACTL6A PE=1 SV=1			47 kDa	0	0	0	0	3	0	0	0	0
			DNA repair protein XRCC1 OS=Homo sapiens OX=9606 GN=XRCC1 PE=1 SV=2			69 kDa	3	0	0	0	0	0	0	0	0
			Checkpoint protein HUS1 OS=Homo sapiens OX=9606 GN=HUS1 PE=1 SV=1			32 kDa	0	0	0	0	0	0	0	0	3
			TGF-beta-activated kinase 1 and MAP3K7-binding protein 2 OS=Homo sapiens OX=9606 GN=TAB2 PE=1 SV=1			76 kDa	3	0	0	0	0	0	0	0	0
			O-phosphoseryl-tRNA(Sec) selenium transferase OS=Homo sapiens OX=9606 GN=SEPSECS PE=1 SV=2			56 kDa	0	0	3	0	0	0	0	0	0
			TIP41-like protein OS=Homo sapiens OX=9606 GN=TIPRL PE=1 SV=2			31 kDa	0	0	0	0	0	0	0	0	3
			Glutathione reductase, mitochondrial OS=Homo sapiens OX=9606 GN=GSR PE=1 SV=2			56 kDa	0	0	0	3	0	0	0	0	0
			N-alpha-acetyltransferase 10 OS=Homo sapiens OX=9606 GN=NAA10 PE=1 SV=1			26 kDa	0	0	0	0	0	0	0	0	3
			Lysophosphatidylserine lipase ABHD12 OS=Homo sapiens OX=9606 GN=ABHD12 PE=1 SV=2			45 kDa	0	0	0	0	2	0	0	0	0
			Kelch-like protein 11 OS=Homo sapiens OX=9606 GN=KLHL11 PE=1 SV=1			80 kDa	3	0	0	0	0	0	0	0	0
			Protein FAM161B OS=Homo sapiens OX=9606 GN=FAM161B PE=1 SV=2			74 kDa	3	0	0	0	0	0	0	0	0
			Zinc finger protein 696 OS=Homo sapiens OX=9606 GN=ZNF696 PE=2 SV=2			41 kDa	0	0	0	0	3	0	0	0	0
			Zinc finger protein 569 OS=Homo sapiens OX=9606 GN=ZNF569 PE=1 SV=1			80 kDa	3	0	0	0	0	0	0	0	0
			Centromere protein H OS=Homo sapiens OX=9606 GN=CENPH PE=1 SV=1			28 kDa	0	0	0	0	0	0	0	0	3
			Ribonucleoprotein PTB-binding 1 OS=Homo sapiens OX=9606 GN=RAVER1 PE=1 SV=1			64 kDa	3	0	0	0	0	0	0	0	0
			Probable ATP-dependent RNA helicase DDX31 OS=Homo sapiens OX=9606 GN=DDX31 PE=1 SV=2			94 kDa	3	0	0	0	0	0	0	0	0
			Protein LSM14 homolog B OS=Homo sapiens OX=9606 GN=LSM14B PE=1 SV=1			42 kDa	0	0	0	2	0	0	0	0	0
			Peroxisomal trans-2-enoyl-CoA reductase OS=Homo sapiens OX=9606 GN=PECR PE=1 SV=2			33 kDa	0	0	0	0	0	0	0	0	3
			Cytoplasmic dynein 1 light intermediate chain 1 OS=Homo sapiens OX=9606 GN=DYNC1LI1 PE=1 SV=3			57 kDa	0	0	2	0	0	0	0	0	0
			39S ribosomal protein L45, mitochondrial OS=Homo sapiens OX=9606 GN=MRPL45 PE=1 SV=2			35 kDa	0	0	0	0	0	0	0	0	3
			E3 ubiquitin-protein ligase RNF138 OS=Homo sapiens OX=9606 GN=RNF138 PE=1 SV=1			28 kDa	0	0	0	0	0	0	0	0	2
			Prolyl 4-hydroxylase subunit alpha-1 OS=Homo sapiens OX=9606 GN=P4HA1 PE=1 SV=2			61 kDa	0	0	3	0	0	0	0	0	0
			Hydroxysteroid dehydrogenase-like protein 2 OS=Homo sapiens OX=9606 GN=HSDL2 PE=1 SV=1			45 kDa	0	0	0	0	2	0	0	0	0
			Lamin-B2 OS=Homo sapiens OX=9606 GN=LMNB2 PE=1 SV=4			70 kDa	0	3	0	0	0	0	0	0	0
			Asparagine synthetase [glutamine-hydrolyzing] OS=Homo sapiens OX=9606 GN=ASNS PE=1 SV=4			64 kDa	0	0	3	0	0	0	0	0	0
			Phospholipase A-2-activating protein OS=Homo sapiens OX=9606 GN=PLAA PE=1 SV=2			87 kDa	3	0	0	0	0	0	0	0	0
			Methyl-CpG-binding domain protein 3 OS=Homo sapiens OX=9606 GN=MBD3 PE=1 SV=1			33 kDa	0	0	0	0	0	0	0	0	3
			SURP and G-patch domain-containing protein 1 OS=Homo sapiens OX=9606 GN=SUGP1 PE=1 SV=2			72 kDa	3	0	0	0	0	0	0	0	0
			Clathrin light chain A OS=Homo sapiens OX=9606 GN=CLTA PE=1 SV=1			27 kDa	0	0	0	0	0	0	0	0	3
			Thimet oligopeptidase OS=Homo sapiens OX=9606 GN=THOP1 PE=1 SV=2			79 kDa	3	0	0	0	0	0	0	0	0
			Citrate synthase, mitochondrial OS=Homo sapiens OX=9606 GN=CS PE=1 SV=2			52 kDa	0	0	0	0	3	0	0	0	0
			Mitogen-activated protein kinase kinase kinase 20 OS=Homo sapiens OX=9606 GN=MAP3K20 PE=1 SV=3			91 kDa	0	0	0	3	0	0	0	0	0
			Copine-1 OS=Homo sapiens OX=9606 GN=CPNE1 PE=1 SV=1			59 kDa	0	0	2	0	0	0	0	0	0
			Zinc finger and BTB domain-containing protein 6 OS=Homo sapiens OX=9606 GN=ZBTB6 PE=1 SV=1			48 kDa	0	0	0	2	0	0	0	0	0
			Endoplasmic reticulum lectin 1 OS=Homo sapiens OX=9606 GN=ERLEC1 PE=1 SV=1			55 kDa	0	0	0	3	0	0	0	0	0
			Phosphoribosyl pyrophosphate synthase-associated protein 2 OS=Homo sapiens OX=9606 GN=PRPSAP2 PE=1 SV=1			41 kDa	0	0	0	0	1	0	0	0	0
			Mothers against decapentaplegic homolog 3 OS=Homo sapiens OX=9606 GN=SMAD3 PE=1 SV=1			48 kDa	0	0	0	3	0	0	0	0	0
			NADH dehydrogenase [ubiquinone] iron-sulfur protein 2, mitochondrial OS=Homo sapiens OX=9606 GN=NDUFS2 PE=1 SV=2			53 kDa	0	0	0	0	2	0	0	0	0
			Probable ATP-dependent RNA helicase DHX40 OS=Homo sapiens OX=9606 GN=DHX40 PE=1 SV=2			89 kDa	0	0	0	0	0	0	0	0	0
			Histone deacetylase 2 OS=Homo sapiens OX=9606 GN=HDAC2 PE=1 SV=2			55 kDa	0	0	2	0	0	0	0	0	0
			ATP-dependent 6-phosphofructokinase, liver type OS=Homo sapiens OX=9606 GN=PFKL PE=1 SV=6			85 kDa	3	0	0	0	0	0	0	0	0
			Coordinator of PRMT5 and differentiation stimulator OS=Homo sapiens OX=9606 GN=COPRS PE=1 SV=3			20 kDa	0	0	0	0	0	0	0	0	2
			TRAF-type zinc finger domain-containing protein 1 OS=Homo sapiens OX=9606 GN=TRAFD1 PE=1 SV=1			65 kDa	0	3	0	0	0	0	0	0	0
			Selenoprotein N OS=Homo sapiens OX=9606 GN=SELENON PE=1 SV=5			66 kDa	0	2	0	0	0	0	0	0	0
			Dynein heavy chain 17, axonemal OS=Homo sapiens OX=9606 GN=DNAH17 PE=1 SV=3			509 kDa	0	0	2	0	0	0	0	0	0
			Protein angel homolog 2 OS=Homo sapiens OX=9606 GN=ANGEL2 PE=2 SV=1			62 kDa	0	0	2	0	0	0	0	0	0
			Coiled-coil domain-containing protein 113 OS=Homo sapiens OX=9606 GN=CCDC113 PE=1 SV=1			44 kDa	0	0	0	0	2	0	0	0	0
			Cleft lip and palate transmembrane protein 1-like protein OS=Homo sapiens OX=9606 GN=CLPTM1L PE=1 SV=1			62 kDa	0	0	0	2	0	0	0	0	0
			DDB1- and CUL4-associated factor 13 OS=Homo sapiens OX=9606 GN=DCAF13 PE=1 SV=2			51 kDa	0	0	0	2	0	0	0	0	0
			Glycogen synthase kinase-3 alpha OS=Homo sapiens OX=9606 GN=GSK3A PE=1 SV=2			51 kDa	0	0	0	2	0	0	0	0	0
			Heterogeneous nuclear ribonucleoprotein L-like OS=Homo sapiens OX=9606 GN=HNRNPLL PE=1 SV=1			60 kDa	0	0	2	0	0	0	0	0	0
			NAD-dependent malic enzyme, mitochondrial OS=Homo sapiens OX=9606 GN=ME2 PE=1 SV=1			65 kDa	0	0	2	0	0	0	0	0	0
			Lysophosphatidylcholine acyltransferase 1 OS=Homo sapiens OX=9606 GN=LPCAT1 PE=1 SV=2			59 kDa	0	0	0	2	0	0	0	0	0
			E3 ubiquitin-protein ligase RING1 OS=Homo sapiens OX=9606 GN=RING1 PE=1 SV=2			42 kDa	0	0	0	2	0	0	0	0	0
			Ras suppressor protein 1 OS=Homo sapiens OX=9606 GN=RSU1 PE=1 SV=3			32 kDa	0	0	0	0	0	0	0	0	2
			SRSF protein kinase 1 OS=Homo sapiens OX=9606 GN=SRPK1 PE=1 SV=2			74 kDa	2	0	0	0	0	0	0	0	0
			TAR DNA-binding protein 43 OS=Homo sapiens OX=9606 GN=TARDBP PE=1 SV=1			45 kDa	0	0	0	0	2	0	0	0	0
			Zinc finger protein 768 OS=Homo sapiens OX=9606 GN=ZNF768 PE=1 SV=2			60 kDa	0	2	0	0	0	0	0	0	0
			MAP kinase-activated protein kinase 5 OS=Homo sapiens OX=9606 GN=MAPKAPK5 PE=1 SV=2			54 kDa	0	0	0	2	0	0	0	0	0
			Septin-8 OS=Homo sapiens OX=9606 GN=SEPT8 PE=1 SV=4			56 kDa	0	0	0	2	0	0	0	0	0
			ADP/ATP translocase 1 OS=Homo sapiens OX=9606 GN=SLC25A4 PE=1 SV=4			33 kDa	0	0	0	0	0	0	0	0	2
			LETM1 domain-containing protein 1 OS=Homo sapiens OX=9606 GN=LETMD1 PE=1 SV=1			42 kDa	0	0	0	0	0	0	0	0	2
			Splicing factor 3A subunit 3 OS=Homo sapiens OX=9606 GN=SF3A3 PE=1 SV=1			59 kDa	0	0	2	0	0	0	0	0	0
			Integrator complex subunit 2 OS=Homo sapiens OX=9606 GN=INTS2 PE=1 SV=2			134 kDa	0	0	0	0	0	0	0	0	0
			Protein LSM14 homolog A OS=Homo sapiens OX=9606 GN=LSM14A PE=1 SV=3			51 kDa	0	0	2	0	0	0	0	0	0
			Plasminogen activator inhibitor 1 RNA-binding protein OS=Homo sapiens OX=9606 GN=SERBP1 PE=1 SV=2			45 kDa	0	0	0	2	0	0	0	0	0
			Pachytene checkpoint protein 2 homolog OS=Homo sapiens OX=9606 GN=TRIP13 PE=1 SV=2			49 kDa	0	0	0	0	2	0	0	0	0
			RUN domain-containing protein 1 OS=Homo sapiens OX=9606 GN=RUNDC1 PE=1 SV=3			68 kDa	0	2	0	0	0	0	0	0	0
			Ubiquitin carboxyl-terminal hydrolase isozyme L5 OS=Homo sapiens OX=9606 GN=UCHL5 PE=1 SV=3			38 kDa	0	0	0	0	0	0	2	0	0
			Integrin-linked protein kinase OS=Homo sapiens OX=9606 GN=ILK PE=1 SV=2			51 kDa	0	0	0	2	0	0	0	0	0
			Delta(24)-sterol reductase OS=Homo sapiens OX=9606 GN=DHCR24 PE=1 SV=2			60 kDa	0	0	0	2	0	0	0	0	0
			Calcium uniporter protein, mitochondrial OS=Homo sapiens OX=9606 GN=MCU PE=1 SV=1			40 kDa	0	0	0	0	0	0	0	0	2
			THUMP domain-containing protein 3 OS=Homo sapiens OX=9606 GN=THUMPD3 PE=1 SV=1			57 kDa	0	0	2	0	0	0	0	0	0
			Heparan sulfate 2-O-sulfotransferase 1 OS=Homo sapiens OX=9606 GN=HS2ST1 PE=1 SV=1			42 kDa	0	0	0	0	2	0	0	0	0
			Zinc finger protein 708 OS=Homo sapiens OX=9606 GN=ZNF708 PE=1 SV=5			57 kDa	0	0	2	0	0	0	0	0	0
			Hsp90 co-chaperone Cdc37 OS=Homo sapiens OX=9606 GN=CDC37 PE=1 SV=1			44 kDa	0	0	0	2	0	0	0	0	0
			Zinc finger protein 140 OS=Homo sapiens OX=9606 GN=ZNF140 PE=2 SV=2			53 kDa	0	0	0	2	0	0	0	0	0
			Gamma-taxilin OS=Homo sapiens OX=9606 GN=TXLNG PE=1 SV=2			61 kDa	0	2	0	0	0	0	0	0	0
			Tubulin epsilon and delta complex protein 2 OS=Homo sapiens OX=9606 GN=TEDC2 PE=1 SV=1			46 kDa	0	0	0	2	0	0	0	0	0
			Exosome complex component RRP4 OS=Homo sapiens OX=9606 GN=EXOSC2 PE=1 SV=2			33 kDa	0	0	0	0	0	0	0	0	2
			Protein aurora borealis OS=Homo sapiens OX=9606 GN=BORA PE=1 SV=2			61 kDa	0	2	0	0	0	0	0	0	0
			Plastin-2 OS=Homo sapiens OX=9606 GN=LCP1 PE=1 SV=6			70 kDa	0	2	0	0	0	0	0	0	0
			Adenylosuccinate lyase OS=Homo sapiens OX=9606 GN=ADSL PE=1 SV=2			55 kDa	0	0	0	2	0	0	0	0	0
			U1 small nuclear ribonucleoprotein 70 kDa OS=Homo sapiens OX=9606 GN=SNRNP70 PE=1 SV=2			52 kDa	0	0	2	0	0	0	0	0	0
			m7GpppN-mRNA hydrolase OS=Homo sapiens OX=9606 GN=DCP2 PE=1 SV=3			48 kDa	0	0	0	2	0	0	0	0	0
			Zinc finger protein 765 OS=Homo sapiens OX=9606 GN=ZNF765 PE=1 SV=2			62 kDa	0	0	2	0	0	0	0	0	0
			Pleiotropic regulator 1 OS=Homo sapiens OX=9606 GN=PLRG1 PE=1 SV=1			57 kDa	0	0	2	0	0	0	0	0	0
			MAGUK p55 subfamily member 6 OS=Homo sapiens OX=9606 GN=MPP6 PE=1 SV=2			61 kDa	0	0	2	0	0	0	0	0	0
			High mobility group protein 20A OS=Homo sapiens OX=9606 GN=HMG20A PE=1 SV=1			40 kDa	0	0	0	0	2	0	0	0	0
			BUD13 homolog OS=Homo sapiens OX=9606 GN=BUD13 PE=1 SV=1			71 kDa	2	0	0	0	0	0	0	0	0
			Glycylpeptide N-tetradecanoyltransferase 1 OS=Homo sapiens OX=9606 GN=NMT1 PE=1 SV=2			57 kDa	0	0	2	0	0	0	0	0	0
			2-oxoisovalerate dehydrogenase subunit alpha, mitochondrial OS=Homo sapiens OX=9606 GN=BCKDHA PE=1 SV=2			50 kDa	0	0	0	0	2	0	0	0	0
			Proteasome activator complex subunit 1 OS=Homo sapiens OX=9606 GN=PSME1 PE=1 SV=1			29 kDa	0	0	0	0	0	0	0	0	2
			Sodium channel modifier 1 OS=Homo sapiens OX=9606 GN=SCNM1 PE=1 SV=1			26 kDa	0	0	0	0	0	0	0	0	2
			Rhotekin-2 OS=Homo sapiens OX=9606 GN=RTKN2 PE=2 SV=1			69 kDa	0	2	0	0	0	0	0	0	0
			Tubulin beta-2B chain OS=Homo sapiens OX=9606 GN=TUBB2B PE=1 SV=1			50 kDa	0	0	0	2	0	0	0	0	0
			F-box only protein 5 OS=Homo sapiens OX=9606 GN=FBXO5 PE=1 SV=1			50 kDa	0	0	0	2	0	0	0	0	0
			Glutamate--cysteine ligase regulatory subunit OS=Homo sapiens OX=9606 GN=GCLM PE=1 SV=1			31 kDa	0	0	0	0	0	0	0	0	2
			Intraflagellar transport protein 81 homolog OS=Homo sapiens OX=9606 GN=IFT81 PE=1 SV=1			80 kDa	2	0	0	0	0	0	0	0	0
			WD repeat-containing protein 55 OS=Homo sapiens OX=9606 GN=WDR55 PE=1 SV=2			42 kDa	0	0	0	0	2	0	0	0	0
			Zinc finger protein 285 OS=Homo sapiens OX=9606 GN=ZNF285 PE=2 SV=2			68 kDa	0	2	0	0	0	0	0	0	0
			Mitochondrial thiamine pyrophosphate carrier OS=Homo sapiens OX=9606 GN=SLC25A19 PE=1 SV=1			36 kDa	0	0	0	0	0	0	0	0	2
			WD repeat-containing protein 25 OS=Homo sapiens OX=9606 GN=WDR25 PE=1 SV=3			60 kDa	0	0	2	0	0	0	0	0	0
			Serine/threonine-protein phosphatase 2A 56 kDa regulatory subunit epsilon isoform OS=Homo sapiens OX=9606 GN=PPP2R5E PE=1 SV=1			55 kDa	0	0	0	2	0	0	0	0	0
			Probable asparagine--tRNA ligase, mitochondrial OS=Homo sapiens OX=9606 GN=NARS2 PE=1 SV=3			54 kDa	0	0	0	2	0	0	0	0	0
			A-kinase anchor protein 12 OS=Homo sapiens OX=9606 GN=AKAP12 PE=1 SV=4			191 kDa	0	0	0	0	0	0	0	0	0
			Protein FAM98B OS=Homo sapiens OX=9606 GN=FAM98B PE=1 SV=2			46 kDa	0	0	0	0	2	0	0	0	0
			Platelet-activating factor acetylhydrolase IB subunit alpha OS=Homo sapiens OX=9606 GN=PAFAH1B1 PE=1 SV=2			47 kDa	0	0	0	0	2	0	0	0	0
			POC1 centriolar protein homolog A OS=Homo sapiens OX=9606 GN=POC1A PE=1 SV=2			45 kDa	0	0	0	0	2	0	0	0	0
			Zinc finger CCHC domain-containing protein 9 OS=Homo sapiens OX=9606 GN=ZCCHC9 PE=1 SV=2			30 kDa	0	0	0	0	0	0	0	0	2
			Very-long-chain 3-oxoacyl-CoA reductase OS=Homo sapiens OX=9606 GN=HSD17B12 PE=1 SV=2			34 kDa	0	0	0	0	0	0	0	0	2
			U3 small nucleolar RNA-associated protein 15 homolog OS=Homo sapiens OX=9606 GN=UTP15 PE=1 SV=3			58 kDa	0	0	2	0	0	0	0	0	0
			Nicalin OS=Homo sapiens OX=9606 GN=NCLN PE=1 SV=2			63 kDa	0	0	0	2	0	0	0	0	0
			Sin3 histone deacetylase corepressor complex component SDS3 OS=Homo sapiens OX=9606 GN=SUDS3 PE=1 SV=2			38 kDa	0	0	0	0	2	0	0	0	0
			Protein disulfide-isomerase TMX3 OS=Homo sapiens OX=9606 GN=TMX3 PE=1 SV=2			52 kDa	0	0	0	2	0	0	0	0	0
			COBW domain-containing protein 2 OS=Homo sapiens OX=9606 GN=CBWD2 PE=2 SV=1			44 kDa	0	0	0	0	2	0	0	0	0
			Transcription factor GATA-4 OS=Homo sapiens OX=9606 GN=GATA4 PE=1 SV=2			45 kDa	0	0	0	2	0	0	0	0	0
			Charged multivesicular body protein 2b OS=Homo sapiens OX=9606 GN=CHMP2B PE=1 SV=1			24 kDa	0	0	0	0	0	0	0	0	2
			Calpain-2 catalytic subunit OS=Homo sapiens OX=9606 GN=CAPN2 PE=1 SV=6			80 kDa	2	0	0	0	0	0	0	0	0
			Lamina-associated polypeptide 2, isoform alpha OS=Homo sapiens OX=9606 GN=TMPO PE=1 SV=2			75 kDa	2	0	0	0	0	0	0	0	0
			Coiled-coil domain-containing protein 174 OS=Homo sapiens OX=9606 GN=CCDC174 PE=1 SV=3			54 kDa	0	0	2	0	0	0	0	0	0
			Deaminated glutathione amidase OS=Homo sapiens OX=9606 GN=NIT1 PE=1 SV=2			36 kDa	0	0	0	0	0	0	0	0	2
			Zinc finger protein 28 OS=Homo sapiens OX=9606 GN=ZNF28 PE=1 SV=5			84 kDa	0	0	2	0	0	0	0	0	0
			F-box/LRR-repeat protein 3 OS=Homo sapiens OX=9606 GN=FBXL3 PE=1 SV=1			49 kDa	0	0	0	2	0	0	0	0	0
			Isocitrate dehydrogenase [NADP], mitochondrial OS=Homo sapiens OX=9606 GN=IDH2 PE=1 SV=2			51 kDa	0	0	0	0	2	0	0	0	0
			CREB-regulated transcription coactivator 2 OS=Homo sapiens OX=9606 GN=CRTC2 PE=1 SV=2			73 kDa	2	0	0	0	0	0	0	0	0
			Aspartyl aminopeptidase OS=Homo sapiens OX=9606 GN=DNPEP PE=1 SV=1			52 kDa	0	0	0	2	0	0	0	0	0
			C-terminal-binding protein 1 OS=Homo sapiens OX=9606 GN=CTBP1 PE=1 SV=2			48 kDa	0	0	0	0	2	0	0	0	0
			Serine palmitoyltransferase 2 OS=Homo sapiens OX=9606 GN=SPTLC2 PE=1 SV=1			63 kDa	0	0	2	0	0	0	0	0	0
	2055

## Sheet: Table S2
Table S2 corresponding to Figure 1D. Mass spectrometry analyses of proteins from visible bands excised from Coomassie gel of large and small complexes of Flag-R15B414-713 eluate after SEC.
				Exclusive unique peptide counts (Scaffold v5)
Identified Proteins (184/216)			Molecular Weight	A1	B1	C1	D1	E1	F1	G1	H1		A2	B2	C2	D2	E2	F2
Eukaryotic translation initiation factor 2 subunit 2 OS=Homo sapiens OX=9606 GN=EIF2S2 PE=1 SV=2			38 kDa	8	6	13	29	22	5	5	5		7	15	30	25	13	5
Eukaryotic translation initiation factor 2 subunit 1 OS=Homo sapiens OX=9606 GN=EIF2S1 PE=1 SV=3			36 kDa	6	4	7	13	13	24	26	14		13	11	17	23	23	30
Actin, cytoplasmic 1 OS=Homo sapiens OX=9606 GN=ACTB PE=1 SV=1			42 kDa	0	0	2	6	11	5	0	2		2	9	11	19	15	4
Protein phosphatase 1 regulatory subunit 15B OS=Homo sapiens OX=9606 GN=PPP1R15B PE=1 SV=1			79 kDa	2	3	1	8	9	3	4	1		2	4	8	14	9	6
Translation initiation factor eIF-2B subunit gamma OS=Homo sapiens OX=9606 GN=EIF2B3 PE=1 SV=1			50 kDa	2	17	28	12	8	1	1	5		0	22	0	1	0	0
Translation initiation factor eIF-2B subunit epsilon OS=Homo sapiens OX=9606 GN=EIF2B5 PE=1 SV=3			80 kDa	29	7	8	5	7	8	7	2		0	0	0	1	2	0
Translation initiation factor eIF-2B subunit delta OS=Homo sapiens OX=9606 GN=EIF2B4 PE=1 SV=2			58 kDa	7	23	16	10	7	5	6	6		0	2	0	0	0	0
Translation initiation factor eIF-2B subunit beta OS=Homo sapiens OX=9606 GN=EIF2B2 PE=1 SV=3			39 kDa	1	1	3	7	6	15	13	6		0	0	0	0	7	1
Eukaryotic translation initiation factor 2 subunit 3 OS=Homo sapiens OX=9606 GN=EIF2S3 PE=1 SV=3			51 kDa	5	12	25	11	5	9	13	4		13	28	9	13	15	21
Casein kinase II subunit alpha OS=Homo sapiens OX=9606 GN=CSNK2A1 PE=1 SV=1			45 kDa	0	0	0	0	4	0	0	0		0	0	0	4	0	0
26S proteasome non-ATPase regulatory subunit 6 OS=Homo sapiens OX=9606 GN=PSMD6 PE=1 SV=1			46 kDa	0	0	0	0	4	0	0	0		0	0	0	0	0	0
26S proteasome regulatory subunit 10B OS=Homo sapiens OX=9606 GN=PSMC6 PE=1 SV=1			44 kDa	0	0	0	0	4	0	0	0		0	0	0	0	0	0
Serine/threonine-protein phosphatase PP1-gamma catalytic subunit OS=Homo sapiens OX=9606 GN=PPP1CC PE=1 SV=1			37 kDa	0	0	0	0	2	8	16	3		1	5	4	10	10	18
Serine/threonine-protein phosphatase PP1-alpha catalytic subunit OS=Homo sapiens OX=9606 GN=PPP1CA PE=1 SV=1			38 kDa	0	0	0	0	1	1	4	0		0	0	1	2	3	5
Dermcidin OS=Homo sapiens OX=9606 GN=DCD PE=1 SV=2			11 kDa	2	1	2	2	1	2	2	2		2	2	2	1	1	1
Ubiquitin-60S ribosomal protein L40 OS=Homo sapiens OX=9606 GN=UBA52 PE=1 SV=2			15 kDa	1	1	1	1	1	1	1	0		2	2	0	2	2	1
Reticulocalbin-2 OS=Homo sapiens OX=9606 GN=RCN2 PE=1 SV=1			37 kDa	0	0	0	0	1	0	0	0		0	0	0	0	0	0
Calumenin OS=Homo sapiens OX=9606 GN=CALU PE=1 SV=2			37 kDa	0	0	0	0	1	0	0	0		0	0	0	0	0	0
60S acidic ribosomal protein P0 OS=Homo sapiens OX=9606 GN=RPLP0 PE=1 SV=1			34 kDa	0	0	0	0	0	0	0	0		0	0	0	1	0	9
Methylosome protein 50 OS=Homo sapiens OX=9606 GN=WDR77 PE=1 SV=1			37 kDa	0	0	0	0	0	4	0	0		0	3	4	6	9	7
Acyl-coenzyme A thioesterase 8 OS=Homo sapiens OX=9606 GN=ACOT8 PE=1 SV=1			36 kDa	0	0	0	0	0	0	0	0		0	0	0	0	0	7
Casein kinase I isoform alpha OS=Homo sapiens OX=9606 GN=CSNK1A1 PE=1 SV=2			39 kDa	0	0	0	0	0	0	3	0		0	0	0	0	0	6
Serine/threonine-protein phosphatase PP1-beta catalytic subunit OS=Homo sapiens OX=9606 GN=PPP1CB PE=1 SV=3			37 kDa	0	0	0	0	0	1	5	1		0	1	1	1	1	5
Protein arginine N-methyltransferase 5 OS=Homo sapiens OX=9606 GN=PRMT5 PE=1 SV=4			73 kDa	0	0	0	0	0	0	0	0		25	9	3	7	9	4
Translation initiation factor eIF-2B subunit alpha OS=Homo sapiens OX=9606 GN=EIF2B1 PE=1 SV=1			34 kDa	0	0	0	0	0	8	12	23		0	0	0	0	0	1
Serum albumin OS=Homo sapiens OX=9606 GN=ALB PE=1 SV=2			69 kDa	4	5	0	0	0	0	0	0		2	1	1	4	2	1
Eukaryotic translation initiation factor 5 OS=Homo sapiens OX=9606 GN=EIF5 PE=1 SV=2			49 kDa	0	0	2	0	0	0	0	0		0	10	0	0	0	1
14-3-3 protein beta/alpha OS=Homo sapiens OX=9606 GN=YWHAB PE=1 SV=3			28 kDa	0	0	0	0	0	0	0	1		0	0	0	1	0	1
ATP synthase subunit beta, mitochondrial OS=Homo sapiens OX=9606 GN=ATP5F1B PE=1 SV=3			57 kDa	0	0	0	0	0	1	0	0		0	0	0	1	0	1
26S proteasome non-ATPase regulatory subunit 14 OS=Homo sapiens OX=9606 GN=PSMD14 PE=1 SV=1			35 kDa	0	0	0	0	0	0	2	0		0	0	0	0	0	0
Titin OS=Homo sapiens OX=9606 GN=TTN PE=1 SV=4			3816 kDa	0	0	0	0	0	0	2	1		0	0	1	0	0	0
Leucine-rich repeat-containing protein 59 OS=Homo sapiens OX=9606 GN=LRRC59 PE=1 SV=1			35 kDa	0	0	0	0	0	0	1	0		0	0	0	0	0	0
Heat shock 70 kDa protein 1A OS=Homo sapiens OX=9606 GN=HSPA1A PE=1 SV=1			70 kDa	6	0	3	0	0	1	0	0		21	3	0	1	0	0
Insulin receptor substrate 4 OS=Homo sapiens OX=9606 GN=IRS4 PE=1 SV=1			134 kDa	7	2	1	0	0	2	0	1		1	0	0	0	0	0
Transcription intermediary factor 1-beta OS=Homo sapiens OX=9606 GN=TRIM28 PE=1 SV=5			89 kDa	3	0	0	0	0	0	0	0		1	1	0	0	0	0
Radixin OS=Homo sapiens OX=9606 GN=RDX PE=1 SV=1			69 kDa	5	0	0	0	0	0	0	0		10	0	0	0	0	0
Acyl-CoA dehydrogenase family member 11 OS=Homo sapiens OX=9606 GN=ACAD11 PE=1 SV=3			87 kDa	6	0	0	0	0	0	0	0		0	1	0	0	0	0
Heat shock cognate 71 kDa protein OS=Homo sapiens OX=9606 GN=HSPA8 PE=1 SV=1			71 kDa	0	0	0	0	0	0	0	0		10	0	0	0	0	0
Trifunctional enzyme subunit alpha, mitochondrial OS=Homo sapiens OX=9606 GN=HADHA PE=1 SV=2			83 kDa	15	0	0	0	0	0	0	0		0	0	0	0	0	0
Endoplasmic reticulum chaperone BiP OS=Homo sapiens OX=9606 GN=HSPA5 PE=1 SV=2			72 kDa	1	0	0	0	0	0	0	0		9	0	0	0	0	0
Nucleolin OS=Homo sapiens OX=9606 GN=NCL PE=1 SV=3			77 kDa	3	0	0	0	0	0	0	0		0	0	0	0	0	0
Histone H4 OS=Homo sapiens OX=9606 GN=HIST1H4A PE=1 SV=2			11 kDa	0	0	0	0	0	0	0	2		1	0	0	2	1	0
Moesin OS=Homo sapiens OX=9606 GN=MSN PE=1 SV=3			68 kDa	0	0	0	0	0	0	0	0		8	0	0	0	0	0
Elongation factor 1-alpha 1 OS=Homo sapiens OX=9606 GN=EEF1A1 PE=1 SV=1			50 kDa	0	0	0	1	0	4	0	0		0	0	1	2	0	0
Stress-70 protein, mitochondrial OS=Homo sapiens OX=9606 GN=HSPA9 PE=1 SV=2			74 kDa	0	0	0	0	0	0	0	0		8	0	0	0	0	0
Trifunctional enzyme subunit beta, mitochondrial OS=Homo sapiens OX=9606 GN=HADHB PE=1 SV=3			51 kDa	0	0	0	0	0	0	0	0		0	3	0	0	0	0
RuvB-like 2 OS=Homo sapiens OX=9606 GN=RUVBL2 PE=1 SV=3			51 kDa	0	0	6	0	0	0	0	0		0	10	0	0	0	0
RuvB-like 1 OS=Homo sapiens OX=9606 GN=RUVBL1 PE=1 SV=1			50 kDa	0	0	4	0	0	0	0	0		0	7	0	0	0	0
Heat shock protein HSP 90-alpha OS=Homo sapiens OX=9606 GN=HSP90AA1 PE=1 SV=5			85 kDa	0	0	0	0	0	0	0	0		0	0	0	0	0	0
F-box/WD repeat-containing protein 11 OS=Homo sapiens OX=9606 GN=FBXW11 PE=1 SV=1			62 kDa	0	1	1	0	0	0	0	0		0	1	0	0	0	0
Serine/threonine-protein kinase RIO1 OS=Homo sapiens OX=9606 GN=RIOK1 PE=1 SV=2			66 kDa	0	0	0	0	0	0	0	0		4	0	0	0	0	0
Serine/threonine-protein kinase 38 OS=Homo sapiens OX=9606 GN=STK38 PE=1 SV=1			54 kDa	0	0	1	0	0	0	0	0		0	1	0	0	0	0
T-complex protein 1 subunit zeta OS=Homo sapiens OX=9606 GN=CCT6A PE=1 SV=3			58 kDa	0	4	0	0	0	0	0	0		0	0	0	0	0	0
Ezrin OS=Homo sapiens OX=9606 GN=EZR PE=1 SV=4			69 kDa	3	0	0	0	0	0	0	0		0	0	0	0	0	0
U4/U6 small nuclear ribonucleoprotein Prp31 OS=Homo sapiens OX=9606 GN=PRPF31 PE=1 SV=2			55 kDa	0	4	0	0	0	0	0	0		0	0	0	0	0	0
26S proteasome non-ATPase regulatory subunit 3 OS=Homo sapiens OX=9606 GN=PSMD3 PE=1 SV=2			61 kDa	0	6	0	0	0	0	0	0		0	0	0	0	0	0
General transcription factor 3C polypeptide 5 OS=Homo sapiens OX=9606 GN=GTF3C5 PE=1 SV=2			60 kDa	0	7	0	0	0	0	0	0		0	0	0	0	0	0
Eukaryotic translation initiation factor 2-alpha kinase 1 OS=Homo sapiens OX=9606 GN=EIF2AK1 PE=1 SV=2			71 kDa	1	0	0	0	0	0	0	0		0	0	0	0	0	0
A-kinase anchor protein 8-like OS=Homo sapiens OX=9606 GN=AKAP8L PE=1 SV=4			72 kDa	3	0	0	0	0	0	0	0		0	0	0	0	0	0
Pleckstrin homology-like domain family B member 3 OS=Homo sapiens OX=9606 GN=PHLDB3 PE=2 SV=3			72 kDa	8	0	0	0	0	0	0	0		0	0	0	0	0	0
T-complex protein 1 subunit delta OS=Homo sapiens OX=9606 GN=CCT4 PE=1 SV=4			58 kDa	0	5	0	0	0	0	0	0		0	0	0	0	0	0
26S proteasome non-ATPase regulatory subunit 13 OS=Homo sapiens OX=9606 GN=PSMD13 PE=1 SV=2			43 kDa	0	0	0	0	0	1	0	0		0	0	0	0	0	0
26S proteasome regulatory subunit 6A OS=Homo sapiens OX=9606 GN=PSMC3 PE=1 SV=3			49 kDa	0	0	1	0	0	0	0	0		0	0	0	0	0	0
T-complex protein 1 subunit alpha OS=Homo sapiens OX=9606 GN=TCP1 PE=1 SV=1			60 kDa	0	7	0	0	0	0	0	0		0	0	0	0	0	0
T-complex protein 1 subunit gamma OS=Homo sapiens OX=9606 GN=CCT3 PE=1 SV=4			61 kDa	0	9	0	0	0	0	0	0		0	0	0	0	0	0
26S proteasome regulatory subunit 8 OS=Homo sapiens OX=9606 GN=PSMC5 PE=1 SV=1			46 kDa	0	0	0	3	0	0	0	0		0	0	0	0	0	0
26S proteasome non-ATPase regulatory subunit 11 OS=Homo sapiens OX=9606 GN=PSMD11 PE=1 SV=3			47 kDa	0	0	0	7	0	0	0	0		0	0	0	0	1	0
Tectonin beta-propeller repeat-containing protein 1 OS=Homo sapiens OX=9606 GN=TECPR1 PE=1 SV=1			130 kDa	0	0	0	0	0	0	0	0		0	0	5	0	0	0
Eukaryotic translation initiation factor 3 subunit A OS=Homo sapiens OX=9606 GN=EIF3A PE=1 SV=1			167 kDa	0	0	1	0	0	0	0	0		0	1	0	0	0	0
Eukaryotic translation initiation factor 3 subunit E OS=Homo sapiens OX=9606 GN=EIF3E PE=1 SV=1			52 kDa	0	0	0	1	0	0	0	0		0	0	0	0	0	0
Eukaryotic translation initiation factor 3 subunit L OS=Homo sapiens OX=9606 GN=EIF3L PE=1 SV=1			67 kDa	0	5	0	0	0	0	0	0		0	0	0	0	0	0
Beta-galactosidase OS=Homo sapiens OX=9606 GN=GLB1 PE=1 SV=2			76 kDa	0	1	0	0	0	0	0	0		0	0	0	0	0	0
ATP synthase subunit alpha, mitochondrial OS=Homo sapiens OX=9606 GN=ATP5F1A PE=1 SV=1			60 kDa	0	0	0	0	0	0	0	0		0	0	0	3	0	0
Eukaryotic translation initiation factor 3 subunit F OS=Homo sapiens OX=9606 GN=EIF3F PE=1 SV=1			38 kDa	0	0	1	4	0	0	0	0		0	0	0	0	0	0
T-complex protein 1 subunit eta OS=Homo sapiens OX=9606 GN=CCT7 PE=1 SV=2			59 kDa	0	7	0	0	0	0	0	0		0	0	0	0	0	0
DNA-directed RNA polymerases I and III subunit RPAC1 OS=Homo sapiens OX=9606 GN=POLR1C PE=1 SV=1			39 kDa	0	0	0	0	0	0	0	0		0	0	0	0	3	0
Heterogeneous nuclear ribonucleoprotein H OS=Homo sapiens OX=9606 GN=HNRNPH1 PE=1 SV=4			49 kDa	0	0	0	0	0	0	0	0		0	6	0	0	0	0
Protein FRG1 OS=Homo sapiens OX=9606 GN=FRG1 PE=1 SV=1			29 kDa	0	0	0	0	0	0	0	1		0	0	0	0	0	0
Testis-specific Y-encoded-like protein 1 OS=Homo sapiens OX=9606 GN=TSPYL1 PE=1 SV=3			49 kDa	0	0	2	0	0	0	0	0		0	0	0	0	0	0
Basic leucine zipper and W2 domain-containing protein 1 OS=Homo sapiens OX=9606 GN=BZW1 PE=1 SV=1			48 kDa	0	0	0	3	0	0	0	0		0	0	4	0	0	0
Adenosylhomocysteinase OS=Homo sapiens OX=9606 GN=AHCY PE=1 SV=4			48 kDa	0	0	0	1	0	0	0	0		0	0	0	2	0	0
Lysozyme C OS=Homo sapiens OX=9606 GN=LYZ PE=1 SV=1			17 kDa	0	0	0	0	0	0	0	0		0	1	0	0	0	0
28S ribosomal protein S22, mitochondrial OS=Homo sapiens OX=9606 GN=MRPS22 PE=1 SV=1			41 kDa	0	0	0	0	0	4	0	0		0	0	0	0	0	0
Ensconsin OS=Homo sapiens OX=9606 GN=MAP7 PE=1 SV=1			84 kDa	0	0	0	0	0	0	0	0		1	0	0	0	0	0
26S proteasome non-ATPase regulatory subunit 12 OS=Homo sapiens OX=9606 GN=PSMD12 PE=1 SV=3			53 kDa	0	0	1	0	0	0	0	0		0	0	0	0	0	0
60S ribosomal protein L10-like OS=Homo sapiens OX=9606 GN=RPL10L PE=1 SV=3			25 kDa	0	0	0	1	0	1	0	0		0	0	0	2	0	0
T-complex protein 1 subunit epsilon OS=Homo sapiens OX=9606 GN=CCT5 PE=1 SV=1			60 kDa	0	3	0	0	0	0	0	0		0	0	0	0	0	0
Phospholipase D2 OS=Homo sapiens OX=9606 GN=PLD2 PE=1 SV=2			106 kDa	0	0	0	0	0	0	0	0		0	0	0	0	1	0
26S proteasome regulatory subunit 4 OS=Homo sapiens OX=9606 GN=PSMC1 PE=1 SV=1			49 kDa	0	0	2	0	0	0	0	0		0	0	0	0	0	0
Protein Aster-A OS=Homo sapiens OX=9606 GN=GRAMD1A PE=1 SV=2			81 kDa	2	0	0	0	0	0	0	0		0	0	0	0	0	0
Inositol polyphosphate 5-phosphatase OCRL-1 OS=Homo sapiens OX=9606 GN=OCRL PE=1 SV=3			104 kDa	0	0	0	0	0	0	0	0		0	0	0	1	0	0
Cation channel sperm-associated protein 2 OS=Homo sapiens GN=CATSPER2 PE=1 SV=2			62 kDa	0	0	0	0	0	0	0	0		0	0	2	1	0	0
Coiled-coil domain-containing protein 8 OS=Homo sapiens OX=9606 GN=CCDC8 PE=1 SV=2			59 kDa	4	0	0	0	0	0	0	0		0	0	0	0	0	0
WD repeat-containing protein 6 OS=Homo sapiens OX=9606 GN=WDR6 PE=1 SV=1			122 kDa	2	0	0	0	0	0	0	0		0	0	0	0	0	0
Histone H2B type 1-C/E/F/G/I OS=Homo sapiens OX=9606 GN=HIST1H2BC PE=1 SV=4			14 kDa	0	0	0	0	0	0	0	2		0	0	0	0	0	0

## Sheet: Table S4
Table S4 corresponding to Figure 3D. Mass spectrometry analyses of proteins from visible bands excised from Coomassie gel of large complex of Flag-R15B411-511 eluate after SEC.
				Exclusive unique peptide counts (Scaffold v5)
Identified Proteins			Molecular Weight	A1	B1	C1	D1	E1	F1	G1	H1
Eukaryotic translation initiation factor 2 subunit 1 OS=Homo sapiens OX=9606 GN=EIF2S1 PE=1 SV=3			36 kDa	12	17	16	19	28	30	24	14
Translation initiation factor eIF-2B subunit alpha OS=Homo sapiens OX=9606 GN=EIF2B1 PE=1 SV=1			34 kDa	11	7	8	8	16	13	12	22
Translation initiation factor eIF-2B subunit gamma OS=Homo sapiens OX=9606 GN=EIF2B3 PE=1 SV=1			50 kDa	17	20	35	20	16	11	9	5
Eukaryotic translation initiation factor 2 subunit 3 OS=Homo sapiens OX=9606 GN=EIF2S3 PE=1 SV=3			51 kDa	16	22	32	16	18	15	8	5
Eukaryotic translation initiation factor 2 subunit 2 OS=Homo sapiens OX=9606 GN=EIF2S2 PE=1 SV=2			38 kDa	12	14	22	34	14	9	7	8
Translation initiation factor eIF-2B subunit epsilon OS=Homo sapiens OX=9606 GN=EIF2B5 PE=1 SV=3			80 kDa	38	18	19	11	13	6	5	5
Translation initiation factor eIF-2B subunit beta OS=Homo sapiens OX=9606 GN=EIF2B2 PE=1 SV=3			39 kDa	5	2	8	8	19	12	4	4
Translation initiation factor eIF-2B subunit delta OS=Homo sapiens OX=9606 GN=EIF2B4 PE=1 SV=2			58 kDa	19	30	22	19	13	10	4	5
60S ribosomal protein L5 OS=Homo sapiens OX=9606 GN=RPL5 PE=1 SV=3			34 kDa	0	0	0	0	1	5	4	0
Ubiquitin-60S ribosomal protein L40 OS=Homo sapiens OX=9606 GN=UBA52 PE=1 SV=2			15 kDa	2	3	2	2	2	2	1	2
Histone H4 OS=Homo sapiens OX=9606 GN=HIST1H4A PE=1 SV=2			11 kDa	0	0	0	1	1	1	1	2
SPRY domain-containing protein 7 OS=Homo sapiens OX=9606 GN=SPRYD7 PE=1 SV=2			22 kDa	2	3	2	1	0	0	1	1
Dermcidin OS=Homo sapiens OX=9606 GN=DCD PE=1 SV=2			11 kDa	1	1	0	1	1	1	1	1
Heat shock 70 kDa protein 1A OS=Homo sapiens OX=9606 GN=HSPA1A PE=1 SV=1			70 kDa	2	0	0	1	0	1	1	0
Acyl-CoA dehydrogenase family member 11 OS=Homo sapiens OX=9606 GN=ACAD11 PE=1 SV=3			87 kDa	2	0	0	0	0	0	0	0
Beta-galactosidase OS=Homo sapiens OX=9606 GN=GLB1 PE=1 SV=2			76 kDa	1	11	0	2	0	0	0	0
Desmoplakin OS=Homo sapiens OX=9606 GN=DSP PE=1 SV=3			332 kDa	0	0	0	0	0	0	0	0
Casein kinase II subunit alpha OS=Homo sapiens OX=9606 GN=CSNK2A1 PE=1 SV=1			45 kDa	0	0	0	3	3	0	0	0
Endoplasmic reticulum chaperone BiP OS=Homo sapiens OX=9606 GN=HSPA5 PE=1 SV=2			72 kDa	21	0	0	0	0	0	0	0
Serum albumin OS=Homo sapiens OX=9606 GN=ALB PE=1 SV=2			69 kDa	2	2	0	1	0	0	0	0
Casein kinase II subunit alpha' OS=Homo sapiens OX=9606 GN=CSNK2A2 PE=1 SV=1			41 kDa	0	0	0	1	7	1	0	0
Protein arginine N-methyltransferase 5 OS=Homo sapiens OX=9606 GN=PRMT5 PE=1 SV=4			73 kDa	5	0	0	0	0	0	0	0
Eukaryotic translation initiation factor 3 subunit L OS=Homo sapiens OX=9606 GN=EIF3L PE=1 SV=1			67 kDa	0	13	0	0	0	0	0	0
Eukaryotic translation initiation factor 3 subunit E OS=Homo sapiens OX=9606 GN=EIF3E PE=1 SV=1			52 kDa	0	0	0	13	0	0	0	0
Methylosome protein 50 OS=Homo sapiens OX=9606 GN=WDR77 PE=1 SV=1			37 kDa	0	0	0	0	4	0	0	0
Eukaryotic translation initiation factor 3 subunit M OS=Homo sapiens OX=9606 GN=EIF3M PE=1 SV=1			43 kDa	0	0	0	0	6	0	0	0
Eukaryotic translation initiation factor 5 OS=Homo sapiens OX=9606 GN=EIF5 PE=1 SV=2			49 kDa	0	1	12	0	0	0	0	0
Trifunctional enzyme subunit alpha, mitochondrial OS=Homo sapiens OX=9606 GN=HADHA PE=1 SV=2			83 kDa	11	0	0	0	0	0	0	0
GTP-binding protein 1 OS=Homo sapiens OX=9606 GN=GTPBP1 PE=1 SV=3			72 kDa	12	0	0	0	0	0	0	0
Basic leucine zipper and W2 domain-containing protein 1 OS=Homo sapiens OX=9606 GN=BZW1 PE=1 SV=1			48 kDa	0	0	0	10	0	0	0	0
Eukaryotic translation initiation factor 3 subunit I OS=Homo sapiens OX=9606 GN=EIF3I PE=1 SV=1			37 kDa	0	0	0	0	2	6	0	0
Eukaryotic translation initiation factor 3 subunit F OS=Homo sapiens OX=9606 GN=EIF3F PE=1 SV=1			38 kDa	0	0	0	6	0	0	0	0
Tubulin alpha-1C chain OS=Homo sapiens OX=9606 GN=TUBA1C PE=1 SV=1			50 kDa	1	0	2	1	1	1	0	0
F-box/WD repeat-containing protein 11 OS=Homo sapiens OX=9606 GN=FBXW11 PE=1 SV=1			62 kDa	0	5	4	0	0	0	0	0
Eukaryotic translation initiation factor 2-alpha kinase 1 OS=Homo sapiens OX=9606 GN=EIF2AK1 PE=1 SV=2			71 kDa	11	0	0	0	0	0	0	0
Nucleolin OS=Homo sapiens OX=9606 GN=NCL PE=1 SV=3			77 kDa	5	0	0	0	0	0	0	0
Muskelin OS=Homo sapiens OX=9606 GN=MKLN1 PE=1 SV=2			85 kDa	5	0	0	0	0	0	0	0
WD repeat-containing protein 26 OS=Homo sapiens OX=9606 GN=WDR26 PE=1 SV=3			72 kDa	3	0	0	0	0	0	0	0
E3 ubiquitin-protein transferase MAEA OS=Homo sapiens OX=9606 GN=MAEA PE=1 SV=1			45 kDa	0	0	0	4	0	0	0	0
RuvB-like 1 OS=Homo sapiens OX=9606 GN=RUVBL1 PE=1 SV=1			50 kDa	0	0	5	0	0	0	0	0
Leucine-rich repeat-containing protein 59 OS=Homo sapiens OX=9606 GN=LRRC59 PE=1 SV=1			35 kDa	0	0	0	0	0	3	0	0
26S proteasome non-ATPase regulatory subunit 11 OS=Homo sapiens OX=9606 GN=PSMD11 PE=1 SV=3			47 kDa	0	0	0	4	0	0	0	0
26S proteasome regulatory subunit 8 OS=Homo sapiens OX=9606 GN=PSMC5 PE=1 SV=1			46 kDa	0	0	0	3	0	0	0	0
60S acidic ribosomal protein P0 OS=Homo sapiens OX=9606 GN=RPLP0 PE=1 SV=1			34 kDa	0	0	0	0	0	3	0	0
Stress-70 protein, mitochondrial OS=Homo sapiens OX=9606 GN=HSPA9 PE=1 SV=2			74 kDa	3	0	0	0	0	0	0	0
Phosphorylase b kinase regulatory subunit alpha, skeletal muscle isoform OS=Homo sapiens OX=9606 GN=PHKA1 PE=1 SV=2			137 kDa	2	0	0	0	0	0	0	0
Serine/threonine-protein kinase RIO1 OS=Homo sapiens OX=9606 GN=RIOK1 PE=1 SV=2			66 kDa	2	0	0	0	0	0	0	0
Acyl-coenzyme A thioesterase 8 OS=Homo sapiens OX=9606 GN=ACOT8 PE=1 SV=1			36 kDa	0	0	0	0	0	2	0	0
F-box/WD repeat-containing protein 1A OS=Homo sapiens OX=9606 GN=BTRC PE=1 SV=1			69 kDa	0	2	0	0	0	0	0	0
Phosphatidylinositol 4-phosphate 5-kinase type-1 alpha OS=Homo sapiens OX=9606 GN=PIP5K1A PE=1 SV=1			63 kDa	0	2	0	0	0	0	0	0
T-complex protein 1 subunit alpha OS=Homo sapiens OX=9606 GN=TCP1 PE=1 SV=1			60 kDa	0	2	0	0	0	0	0	0
RuvB-like 2 OS=Homo sapiens OX=9606 GN=RUVBL2 PE=1 SV=3			51 kDa	0	0	2	0	0	0	0	0
Nuclease-sensitive element-binding protein 1 OS=Homo sapiens OX=9606 GN=YBX1 PE=1 SV=3			36 kDa	0	0	0	2	0	0	0	0
Coatomer subunit delta OS=Homo sapiens OX=9606 GN=ARCN1 PE=1 SV=1			57 kDa	0	2	0	0	0	0	0	0

## Sheet: Table S5
Table S5 corresponding to Figure 3D. Mass spectrometry analyses of proteins from visible bands excised from Coomassie gel of large complex of Flag-R15B411-511 eluate after SEC. Proteins were digested in the presence of trypsin and chymotrypsin.
Description	MW [kDa]	Abundance: A1
Modifications	Marked as	Found in Sample: F1: Sample
		High
		High
Protein phosphatase 1 regulatory subunit 15B OS=Homo sapiens OX=9606 GN=PPP1R15B PE=1 SV=1	79.1	8.35386e+07
Modifications	Marked as	Found in Sample: F1: Sample
	aga	High
1xCarbamidomethyl [C1]	aga	High
1xCarbamidomethyl [C4]	aga	High
1xCarbamidomethyl [C1]	aga	High
1xDeamidated [Q5]	aga	High
Eukaryotic translation initiation factor 2 subunit 1 OS=Homo sapiens OX=9606 GN=EIF2S1 PE=1 SV=3	36.1	5.6343e+06
Modifications	Marked as	Found in Sample: F1: Sample
	aga	High
	aga	High
Dermcidin OS=Homo sapiens OX=9606 GN=DCD PE=1 SV=2	11.3	5.40479e+06
Modifications	Marked as	Found in Sample: F1: Sample
1xCarbamidomethyl [C7]	aga	High
	aga	High
1xDeamidated [Q14]	aga	n/a
	aga	High
	aga	High
1xOxidation [M12]	aga	n/a
	aga	n/a
1xCarbamidomethyl [C2]	aga	n/a
Eukaryotic translation initiation factor 2 subunit 3 OS=Homo sapiens OX=9606 GN=EIF2S3 PE=1 SV=3	51.1	5.14927e+06
Modifications	Marked as	Found in Sample: F1: Sample
	aga	High
	aga	High
1xOxidation [M7]	aga	High
Lysosomal protective protein OS=Homo sapiens OX=9606 GN=CTSA PE=1 SV=2	54.4	3.00137e+06
Modifications	Marked as	Found in Sample: F1: Sample
		n/a
		n/a
S-phase kinase-associated protein 1 OS=Homo sapiens OX=9606 GN=SKP1 PE=1 SV=2	18.6	1.85398e+06
Modifications	Marked as	Found in Sample: F1: Sample
		High
		n/a
60S ribosomal protein L27 OS=Homo sapiens OX=9606 GN=RPL27 PE=1 SV=2	15.8	1.62508e+06
Modifications	Marked as	Found in Sample: F1: Sample
1xOxidation [M1]	aga	n/a
	aga	n/a
	aga	High
	aga	High
	aga	High
Translation initiation factor eIF-2B subunit delta OS=Homo sapiens OX=9606 GN=EIF2B4 PE=1 SV=2	57.5	1.27213e+06
Modifications	Marked as	Found in Sample: F1: Sample
		High
		n/a
Translation initiation factor eIF-2B subunit gamma OS=Homo sapiens OX=9606 GN=EIF2B3 PE=1 SV=1	50.2	1.1265e+06
Modifications	Marked as	Found in Sample: F1: Sample
		n/a
		n/a
		n/a
		n/a
Desmoplakin OS=Homo sapiens OX=9606 GN=DSP PE=1 SV=3	331.6	936690
Modifications	Marked as	Found in Sample: F1: Sample
1xOxidation [M3]		n/a
		n/a
Filaggrin-2 OS=Homo sapiens OX=9606 GN=FLG2 PE=1 SV=1	247.9	876035
Modifications	Marked as	Found in Sample: F1: Sample
		High
		High
Eukaryotic translation initiation factor 2 subunit 2 OS=Homo sapiens OX=9606 GN=EIF2S2 PE=1 SV=2	38.4	854992
Modifications	Marked as	Found in Sample: F1: Sample
1xOxidation [M5]		High
		High
Small nuclear ribonucleoprotein E OS=Homo sapiens OX=9606 GN=SNRPE PE=1 SV=1	10.8	765340
Modifications	Marked as	Found in Sample: F1: Sample
1xCarbamidomethyl [C7]		High
		High
		High
1xOxidation [M4]		High
Prolactin-inducible protein OS=Homo sapiens OX=9606 GN=PIP PE=1 SV=1	16.6	733119
Modifications	Marked as	Found in Sample: F1: Sample
	aga	High
1xOxidation [M14]	aga	n/a
	aga	High
	aga	High
	aga	High
	aga	High
	aga	High
1xOxidation [M9]	aga	High
1xCarbamidomethyl [C5]	aga	High
	aga	High
1xCarbamidomethyl [C5]; 1xOxidation [M10]	aga	High
1xCarbamidomethyl [C3]	aga	High
	aga	n/a
	aga	High
	aga	n/a
Cyclin-dependent kinase 2-associated protein 2 OS=Homo sapiens OX=9606 GN=CDK2AP2 PE=1 SV=1	13.1	692714
Modifications	Marked as	Found in Sample: F1: Sample
1xCarbamidomethyl [C15]	aga	High
	aga	High
	aga	n/a
	aga	High
	aga	High
	aga	n/a
Probable ATP-dependent RNA helicase DDX46 OS=Homo sapiens OX=9606 GN=DDX46 PE=1 SV=2	117.3	598465
Modifications	Marked as	Found in Sample: F1: Sample
1xCarbamidomethyl [C5]		High
		High
		n/a
2xCarbamidomethyl [C4; C6]		High
Actin, cytoplasmic 1 OS=Homo sapiens OX=9606 GN=ACTB PE=1 SV=1	41.7	568570
Modifications	Marked as	Found in Sample: F1: Sample
		High
		High
Translation initiation factor eIF-2B subunit alpha OS=Homo sapiens OX=9606 GN=EIF2B1 PE=1 SV=1	33.7	548927
Modifications	Marked as	Found in Sample: F1: Sample
		n/a
2xOxidation [M5; M8]		n/a
1xCarbamidomethyl [C10]		n/a
1xOxidation [M8]		n/a
40S ribosomal protein S13 OS=Homo sapiens OX=9606 GN=RPS13 PE=1 SV=2	17.2	545720
Modifications	Marked as	Found in Sample: F1: Sample
		High
2xOxidation [M12; M15]		n/a
Histone H4 OS=Homo sapiens OX=9606 GN=H4-16 PE=1 SV=2	11.4	544918
Modifications	Marked as	Found in Sample: F1: Sample
1xOxidation [M9]		High
		High
		High
Splicing factor 3B subunit 3 OS=Homo sapiens OX=9606 GN=SF3B3 PE=1 SV=4	135.5	517135
Modifications	Marked as	Found in Sample: F1: Sample
		n/a
1xOxidation [M13]		High
		High
1xOxidation [M1]		n/a
Translation initiation factor eIF-2B subunit beta OS=Homo sapiens OX=9606 GN=EIF2B2 PE=1 SV=3	39	498241
Modifications	Marked as	Found in Sample: F1: Sample
1xOxidation [M11]		High
1xOxidation [M8]		High
1xOxidation [M5]		High
Submaxillary gland androgen-regulated protein 3B OS=Homo sapiens OX=9606 GN=SMR3B PE=1 SV=2	8.2	360096
Modifications	Marked as	Found in Sample: F1: Sample
		High
		High
Tectonin beta-propeller repeat-containing protein 1 OS=Homo sapiens OX=9606 GN=TECPR1 PE=1 SV=1	129.6	359690
Modifications	Marked as	Found in Sample: F1: Sample
		High
		High
Tubulin beta-3 chain OS=Homo sapiens OX=9606 GN=TUBB3 PE=1 SV=2	50.4	344862
Modifications	Marked as	Found in Sample: F1: Sample
1xOxidation [M6]		n/a
		High
		n/a
Protein S100-A9 OS=Homo sapiens OX=9606 GN=S100A9 PE=1 SV=1	13.2	342447
Modifications	Marked as	Found in Sample: F1: Sample
		n/a
		n/a
		n/a
		High
		n/a
Translation initiation factor eIF-2B subunit epsilon OS=Homo sapiens OX=9606 GN=EIF2B5 PE=1 SV=3	80.3	309283
Modifications	Marked as	Found in Sample: F1: Sample
		n/a
		n/a
40S ribosomal protein S18 OS=Homo sapiens OX=9606 GN=RPS18 PE=1 SV=3	17.7	307542
Modifications	Marked as	Found in Sample: F1: Sample
1xOxidation [M10]		High
		High
		n/a
		High
Putative annexin A2-like protein OS=Homo sapiens OX=9606 GN=ANXA2P2 PE=5 SV=2	38.6	291103
Modifications	Marked as	Found in Sample: F1: Sample
		High
		n/a
1xCarbamidomethyl [C14]		n/a
		High
Tubulin alpha-1B chain OS=Homo sapiens OX=9606 GN=TUBA1B PE=1 SV=1	50.1	287352
Modifications	Marked as	Found in Sample: F1: Sample
		High
		High
1xCarbamidomethyl [C14]		High
1xOxidation [M13]; 1xCarbamidomethyl [C14]		High
		High
1xOxidation [M1]		n/a
Desmoglein-1 OS=Homo sapiens OX=9606 GN=DSG1 PE=1 SV=2	113.7	280902
Modifications	Marked as	Found in Sample: F1: Sample
		High
1xOxidation [M2]		High
ATP-dependent RNA helicase DHX15 OS=Homo sapiens OX=9606 GN=DHX15 PE=1 SV=2	90.9	259007
Modifications	Marked as	Found in Sample: F1: Sample
		High
		n/a
Glyceraldehyde-3-phosphate dehydrogenase OS=Homo sapiens OX=9606 GN=GAPDH PE=1 SV=3	36	228617
Modifications	Marked as	Found in Sample: F1: Sample
		High
		n/a
1xOxidation [M4]		n/a
		n/a
		n/a
Desmocollin-1 OS=Homo sapiens OX=9606 GN=DSC1 PE=1 SV=2	99.9	211892
Modifications	Marked as	Found in Sample: F1: Sample
		n/a
1xCarbamidomethyl [C9]		n/a
1xOxidation [M1]; 1xCarbamidomethyl [C9]		n/a
		n/a
Heat shock 70 kDa protein 1B OS=Homo sapiens OX=9606 GN=HSPA1B PE=1 SV=1	70	184335
Modifications	Marked as	Found in Sample: F1: Sample
	aga	High
	aga	High
1xCarbamidomethyl [C10]	aga	High
	aga	n/a
Zinc-alpha-2-glycoprotein OS=Homo sapiens OX=9606 GN=AZGP1 PE=1 SV=2	34.2	173066
Modifications	Marked as	Found in Sample: F1: Sample
		High
		High
ADP-ribosylation factor 3 OS=Homo sapiens OX=9606 GN=ARF3 PE=1 SV=2	20.6	169774
Modifications	Marked as	Found in Sample: F1: Sample
		High
		High
		n/a
		High
		n/a
		High
		n/a
		n/a
		High
		High
		n/a
Arginase-1 OS=Homo sapiens OX=9606 GN=ARG1 PE=1 SV=2	34.7	156980
Modifications	Marked as	Found in Sample: F1: Sample
		n/a
		High
		High
Galectin-7 OS=Homo sapiens OX=9606 GN=LGALS7B PE=1 SV=2	15.1	90132.6
Modifications	Marked as	Found in Sample: F1: Sample
		n/a
		n/a
Hornerin OS=Homo sapiens OX=9606 GN=HRNR PE=1 SV=2	282.2	79733
	Modifications	Marked as	Found in Sample: F1: Sample
			High
	1xDeamidated [N3]		n/a

## Sheet: Table S6
Table S6 corresponding to Figure 3D. Mass spectrometry analyses of proteins from visible bands excised from Coomassie gel of small complex of Flag-R15B411-511 eluate after SEC.
Description	Abundance: A2	Abundance: B2	Abundance: C2	Abundance: D2	Abundance: E2	Abundance: F2	Abundance: G2	Abundance: H2	Abundance: I2
Leucine-rich PPR motif-containing protein, mitochondrial OS=Homo sapiens OX=9606 GN=LRPPRC PE=1 SV=3	266670	433070	412440	484700		51257.2
Deoxynucleotidyltransferase terminal-interacting protein 1 OS=Homo sapiens OX=9606 GN=DNTTIP1 PE=1 SV=2						65121.4
ATP-dependent RNA helicase DHX15 OS=Homo sapiens OX=9606 GN=DHX15 PE=1 SV=2			75044.1			68758.1
Trafficking protein particle complex subunit 11 OS=Homo sapiens OX=9606 GN=TRAPPC11 PE=1 SV=2	78872.7					74165.7
Arf-GAP with GTPase, ANK repeat and PH domain-containing protein 3 OS=Homo sapiens OX=9606 GN=AGAP3 PE=1 SV=2						78868.2
Proteasome subunit alpha type-6 OS=Homo sapiens OX=9606 GN=PSMA6 PE=1 SV=1						86082.8	674074	3.21303e+06	170963
Desmoglein-1 OS=Homo sapiens OX=9606 GN=DSG1 PE=1 SV=2				234546		93000.2
Profilin-1 OS=Homo sapiens OX=9606 GN=PFN1 PE=1 SV=2	68417.8	77799.6	96339.7			93214.9		75221.3
Serpin B12 OS=Homo sapiens OX=9606 GN=SERPINB12 PE=1 SV=1						101258
Transcriptional repressor p66-alpha OS=Homo sapiens OX=9606 GN=GATAD2A PE=1 SV=1		1.47588e+06				102486	265051	91330
Proteasome subunit beta type-7 OS=Homo sapiens OX=9606 GN=PSMB7 PE=1 SV=1						116846		780549
Cytoplasmic dynein 1 heavy chain 1 OS=Homo sapiens OX=9606 GN=DYNC1H1 PE=1 SV=5	105876		109909			117542		99518.5
Replication factor C subunit 3 OS=Homo sapiens OX=9606 GN=RFC3 PE=1 SV=2						121860
Reticulocalbin-1 OS=Homo sapiens OX=9606 GN=RCN1 PE=1 SV=1						125143
Proteasome subunit beta type-1 OS=Homo sapiens OX=9606 GN=PSMB1 PE=1 SV=2						125708	386153	169323
DNA-directed RNA polymerases I and III subunit RPAC1 OS=Homo sapiens OX=9606 GN=POLR1C PE=1 SV=1						127197
Protein-glutamine gamma-glutamyltransferase E OS=Homo sapiens OX=9606 GN=TGM3 PE=1 SV=4				94931.4		129146
Trifunctional enzyme subunit beta, mitochondrial OS=Homo sapiens OX=9606 GN=HADHB PE=1 SV=3			235031	9.17412e+07	3.46158e+06	139461
Dimethyladenosine transferase 1, mitochondrial OS=Homo sapiens OX=9606 GN=TFB1M PE=1 SV=1						144073
Actin, cytoplasmic 1 OS=Homo sapiens OX=9606 GN=ACTB PE=1 SV=1	114042	97291.4	166272			149141		235506	74648.8
Transducin-like enhancer protein 3 OS=Homo sapiens OX=9606 GN=TLE3 PE=1 SV=2	173729	133893	354989	4.21914e+06	3.17754e+06	152419		314594
Beta-galactosidase OS=Homo sapiens OX=9606 GN=GLB1 PE=1 SV=2	85863.3	71845.4	2.834e+07		420857	159203		74877.5
Arginase-1 OS=Homo sapiens OX=9606 GN=ARG1 PE=1 SV=2						179533
Replication factor C subunit 5 OS=Homo sapiens OX=9606 GN=RFC5 PE=1 SV=1						181763
Histone deacetylase 6 OS=Homo sapiens OX=9606 GN=HDAC6 PE=1 SV=2	134664					191426		64356.2
Replication factor C subunit 2 OS=Homo sapiens OX=9606 GN=RFC2 PE=1 SV=3						205763
Alpha-enolase OS=Homo sapiens OX=9606 GN=ENO1 PE=1 SV=2		237374	91935.8			238729		265171	128770
Vacuolar protein sorting-associated protein 26A OS=Homo sapiens OX=9606 GN=VPS26A PE=1 SV=2						240417
Cyclin-dependent kinase 7 OS=Homo sapiens OX=9606 GN=CDK7 PE=1 SV=1						245372
Acyl-CoA dehydrogenase family member 11 OS=Homo sapiens OX=9606 GN=ACAD11 PE=1 SV=3	5.04931e+07	2.40046e+06	5.69507e+06	1.01998e+07	1.17603e+06	255158	1.60276e+06	349661
Junction plakoglobin OS=Homo sapiens OX=9606 GN=JUP PE=1 SV=3						267561
Histone H4 OS=Homo sapiens OX=9606 GN=H4-16 PE=1 SV=2	326096	402405	374275			295552		377084	198876
Filaggrin-2 OS=Homo sapiens OX=9606 GN=FLG2 PE=1 SV=1				66818.2		300597
Serine/threonine-protein phosphatase PP1-beta catalytic subunit OS=Homo sapiens OX=9606 GN=PPP1CB PE=1 SV=3						320794	9560542	142730
Glyceraldehyde-3-phosphate dehydrogenase OS=Homo sapiens OX=9606 GN=GAPDH PE=1 SV=3						322601
Proteasome subunit beta type-5 OS=Homo sapiens OX=9606 GN=PSMB5 PE=1 SV=3						326464	850002	1.05805e+06
Glutaminyl-peptide cyclotransferase-like protein OS=Homo sapiens OX=9606 GN=QPCTL PE=1 SV=2						363811
Eukaryotic translation initiation factor 2 subunit 3B OS=Homo sapiens OX=9606 GN=EIF2S3B PE=2 SV=2				455673		417658	116251
Calmodulin-like protein 5 OS=Homo sapiens OX=9606 GN=CALML5 PE=1 SV=2						442068
Protein arginine N-methyltransferase 1 OS=Homo sapiens OX=9606 GN=PRMT1 PE=1 SV=3					622380	465077
Cell death regulator Aven OS=Homo sapiens OX=9606 GN=AVEN PE=1 SV=1			712111	2.51728e+08	2.2147e+06	465231	2.25233e+06	1.30148e+06
Serine/threonine-protein phosphatase PP1-alpha catalytic subunit OS=Homo sapiens OX=9606 GN=PPP1CA PE=1 SV=1						475789	11879306
60S ribosomal protein L6 OS=Homo sapiens OX=9606 GN=RPL6 PE=1 SV=3						508744
Serine/threonine-protein phosphatase PP1-gamma catalytic subunit OS=Homo sapiens OX=9606 GN=PPP1CC PE=1 SV=1						548518	22496116
Dermcidin OS=Homo sapiens OX=9606 GN=DCD PE=1 SV=2			577228			569182		169958	148124
Very-long-chain (3R)-3-hydroxyacyl-CoA dehydratase 3 OS=Homo sapiens OX=9606 GN=HACD3 PE=1 SV=2			344260		144394	672729	329074	1.07922e+06
Proteasome subunit alpha type-4 OS=Homo sapiens OX=9606 GN=PSMA4 PE=1 SV=1						716011	614062	1.01438e+07
Heat shock 70 kDa protein 1B OS=Homo sapiens OX=9606 GN=HSPA1B PE=1 SV=1	5.34833e+06	3.91508e+08	6.70925e+06	3.53089e+06		735403		582815	247450
Proteasome subunit alpha type-3 OS=Homo sapiens OX=9606 GN=PSMA3 PE=1 SV=2					424765	775986	1.59703e+06	1.21632e+06
Protein transport protein Sec61 subunit alpha isoform 1 OS=Homo sapiens OX=9606 GN=SEC61A1 PE=1 SV=2						873773
E2F-associated phosphoprotein OS=Homo sapiens OX=9606 GN=EAPP PE=1 SV=4						884198
Trafficking protein particle complex subunit 2-like protein OS=Homo sapiens OX=9606 GN=TRAPPC2L PE=1 SV=1	815851	875262	907317		344349	962853		792214	581163
Acyl-coenzyme A thioesterase 8 OS=Homo sapiens OX=9606 GN=ACOT8 PE=1 SV=1					184093	983659	1.37088e+07
Endoplasmic reticulum-Golgi intermediate compartment protein 1 OS=Homo sapiens OX=9606 GN=ERGIC1 PE=1 SV=1			235120	1.40256e+06		1.10572e+06	2.06566e+07	1.22413e+07
Replication factor C subunit 4 OS=Homo sapiens OX=9606 GN=RFC4 PE=1 SV=2						1.19504e+06
Trafficking protein particle complex subunit 4 OS=Homo sapiens OX=9606 GN=TRAPPC4 PE=1 SV=1	1.03872e+06	922147	475065		117087	1.20919e+06	1.80601e+06	1.30514e+06	464139
Desmoplakin OS=Homo sapiens OX=9606 GN=DSP PE=1 SV=3						1.58366e+06
eIF5-mimic protein 2 OS=Homo sapiens OX=9606 GN=BZW1 PE=1 SV=1			1.00172e+06	18832802	9.78396e+08	2.17659e+06
Extended synaptotagmin-2 OS=Homo sapiens OX=9606 GN=ESYT2 PE=1 SV=1	1.95456e+06	884588	486750	6.01569e+06	284433	3.25812e+06
Proteasome subunit alpha type-1 OS=Homo sapiens OX=9606 GN=PSMA1 PE=1 SV=1						3.30863e+06	4.46378e+06	1.38637e+07
Casein kinase II subunit alpha' OS=Homo sapiens OX=9606 GN=CSNK2A2 PE=1 SV=1						4.0093e+06
Translation initiation factor eIF-2B subunit delta OS=Homo sapiens OX=9606 GN=EIF2B4 PE=1 SV=2	5.19455e+06	2.23115e+07	3.23233e+09	6.32567e+08	1.59259e+07	4.85055e+06	4.22915e+06	2.05126e+06	325039
Translation initiation factor eIF-2B subunit gamma OS=Homo sapiens OX=9606 GN=EIF2B3 PE=1 SV=1	2.38328e+06	5.19466e+06	4.6785e+07	1.35459e+10	4.97378e+07	5.58206e+06	6.94243e+06	3.21405e+06	747767
Leucine-rich repeat-containing protein 59 OS=Homo sapiens OX=9606 GN=LRRC59 PE=1 SV=1					110404	5.66043e+06	2.58689e+08	56992.6
Translation initiation factor eIF-2B subunit epsilon OS=Homo sapiens OX=9606 GN=EIF2B5 PE=1 SV=3	2.73568e+09	2.86373e+07	4.41882e+07	1.97827e+08	1.21866e+07	8.79696e+06	1.85887e+07	1.07191e+07	1.82491e+06
Eukaryotic translation initiation factor 5 OS=Homo sapiens OX=9606 GN=EIF5 PE=1 SV=2	3.75641e+06	1.09905e+07	1.23e+08	1.02305e+10	4.01411e+07	1.01023e+07	2.10651e+07	5.97514e+06	70735.2
28S ribosomal protein S22, mitochondrial OS=Homo sapiens OX=9606 GN=MRPS22 PE=1 SV=1						1.06048e+07
Translation initiation factor eIF-2B subunit alpha OS=Homo sapiens OX=9606 GN=EIF2B1 PE=1 SV=1	2.3078e+06	1.90376e+06	4.32421e+06	1.48694e+07	1.1827e+07	1.77387e+07	163800196	1.30136e+09	2.49741e+06
Eukaryotic translation initiation factor 2 subunit 3 OS=Homo sapiens OX=9606 GN=EIF2S3 PE=1 SV=3	5.2991e+06	1.88176e+07	1.4532e+08	2.53382e+10	1.78628e+08	1.19257e+08	9.29752e+08	1.56324e+07	6.35454e+06
Eukaryotic translation initiation factor 2 subunit 2 OS=Homo sapiens OX=9606 GN=EIF2S2 PE=1 SV=2	3.58975e+07	4.41573e+07	5.21758e+08	1.27399e+10	4.90434e+10	4.39405e+08	9.02044e+08	1.8967e+08	1.41407e+07
Translation initiation factor eIF-2B subunit beta OS=Homo sapiens OX=9606 GN=EIF2B2 PE=1 SV=3	823316	759011	3.25125e+06	2.65551e+07	22544918	3.35936e+09	8.68446e+07	5.70579e+06	892242
Eukaryotic translation initiation factor 2 subunit 1 OS=Homo sapiens OX=9606 GN=EIF2S1 PE=1 SV=3	2.11564e+07	35299429	1.12572e+08	1.24524e+09	1.29758e+09	1.08366e+10	1.03714e+11	4.4079e+08	2.85618e+08
Nucleolin OS=Homo sapiens OX=9606 GN=NCL PE=1 SV=3	108941	95633.9	102213	83545.5
Importin subunit alpha-1 OS=Homo sapiens OX=9606 GN=KPNA2 PE=1 SV=1				93735.3
Phosphatidylinositol 4-phosphate 5-kinase type-1 alpha OS=Homo sapiens OX=9606 GN=PIP5K1A PE=1 SV=1			515430	130192
Focadhesin OS=Homo sapiens OX=9606 GN=FOCAD PE=1 SV=2	758686	2.96842e+06	855165	135723				212476
Extended synaptotagmin-1 OS=Homo sapiens OX=9606 GN=ESYT1 PE=1 SV=1	57310.3	394641		180104	163403
Beta-arrestin-1 OS=Homo sapiens OX=9606 GN=ARRB1 PE=1 SV=2				200527
Metastasis-associated protein MTA2 OS=Homo sapiens OX=9606 GN=MTA2 PE=1 SV=1	1.3976e+06	73918	1.48729e+06	202461
Lysophosphatidylcholine acyltransferase 1 OS=Homo sapiens OX=9606 GN=LPCAT1 PE=1 SV=2				278833
D-3-phosphoglycerate dehydrogenase OS=Homo sapiens OX=9606 GN=PHGDH PE=1 SV=4				381875
N-acylneuraminate cytidylyltransferase OS=Homo sapiens OX=9606 GN=CMAS PE=1 SV=2				383756
Calcium uptake protein 1, mitochondrial OS=Homo sapiens OX=9606 GN=MICU1 PE=1 SV=1				461950	6.07142e+06
Protein-tyrosine sulfotransferase 1 OS=Homo sapiens OX=9606 GN=TPST1 PE=1 SV=1				582336
eIF5-mimic protein 1 OS=Homo sapiens OX=9606 GN=BZW2 PE=1 SV=1				730180	4.5276e+07
Phosphatidylinositol 5-phosphate 4-kinase type-2 beta OS=Homo sapiens OX=9606 GN=PIP4K2B PE=1 SV=1				1.02796e+06
AP-2 complex subunit mu OS=Homo sapiens OX=9606 GN=AP2M1 PE=1 SV=2				1.0633e+06
Nucleosome assembly protein 1-like 4 OS=Homo sapiens OX=9606 GN=NAP1L4 PE=1 SV=1				1.07363e+06
Ribosomal RNA processing protein 1 homolog A OS=Homo sapiens OX=9606 GN=RRP1 PE=1 SV=1				1.07756e+06
26S proteasome regulatory subunit 6A OS=Homo sapiens OX=9606 GN=PSMC3 PE=1 SV=3				1.21215e+06
Elongation factor 1-gamma OS=Homo sapiens OX=9606 GN=EEF1G PE=1 SV=3				1.37796e+06
Tubby-related protein 3 OS=Homo sapiens OX=9606 GN=TULP3 PE=1 SV=2				1501420
Phosphatidylinositol 5-phosphate 4-kinase type-2 alpha OS=Homo sapiens OX=9606 GN=PIP4K2A PE=1 SV=2				1.72014e+06
26S proteasome non-ATPase regulatory subunit 12 OS=Homo sapiens OX=9606 GN=PSMD12 PE=1 SV=3				1.89967e+06
Peptidyl-prolyl cis-trans isomerase FKBP8 OS=Homo sapiens OX=9606 GN=FKBP8 PE=1 SV=2				2.17709e+06
DNA-directed RNA polymerase I subunit RPA49 OS=Homo sapiens OX=9606 GN=POLR1E PE=1 SV=3				2530268
Nucleosome assembly protein 1-like 1 OS=Homo sapiens OX=9606 GN=NAP1L1 PE=1 SV=1				2.62294e+06
Lupus La protein OS=Homo sapiens OX=9606 GN=SSB PE=1 SV=2				3.36495e+06
26S proteasome regulatory subunit 4 OS=Homo sapiens OX=9606 GN=PSMC1 PE=1 SV=1				3.85337e+06
Tubulin beta chain OS=Homo sapiens OX=9606 GN=TUBB PE=1 SV=2				8.21864e+06
Tubulin alpha-1B chain OS=Homo sapiens OX=9606 GN=TUBA1B PE=1 SV=1				8354596
F-box/WD repeat-containing protein 1A OS=Homo sapiens OX=9606 GN=BTRC PE=1 SV=1		364789	1.2312e+07	1.20083e+07
Translocation protein SEC62 OS=Homo sapiens OX=9606 GN=SEC62 PE=1 SV=1				1.23987e+07
Phosphatidylinositol 5-phosphate 4-kinase type-2 gamma OS=Homo sapiens OX=9606 GN=PIP4K2C PE=1 SV=3				2.01158e+07
RuvB-like 2 OS=Homo sapiens OX=9606 GN=RUVBL2 PE=1 SV=3				3.05125e+07
Integrin beta-8 OS=Homo sapiens OX=9606 GN=ITGB8 PE=1 SV=1				35174108
RuvB-like 1 OS=Homo sapiens OX=9606 GN=RUVBL1 PE=1 SV=1				5.35635e+07
Histone-binding protein RBBP4 OS=Homo sapiens OX=9606 GN=RBBP4 PE=1 SV=3				6.31651e+07	544859
F-box/WD repeat-containing protein 11 OS=Homo sapiens OX=9606 GN=FBXW11 PE=1 SV=1	150677	242891	2.36833e+07	227844162	950876			68578.1
Histone-binding protein RBBP7 OS=Homo sapiens OX=9606 GN=RBBP7 PE=1 SV=1				2.88667e+08
Cyclic AMP-dependent transcription factor ATF-1 OS=Homo sapiens OX=9606 GN=ATF1 PE=1 SV=2							133049
Serine/threonine-protein phosphatase 2A catalytic subunit alpha isoform OS=Homo sapiens OX=9606 GN=PPP2CA PE=1 SV=1							152552
Proteasome subunit beta type-2 OS=Homo sapiens OX=9606 GN=PSMB2 PE=1 SV=1							182109
Histone deacetylase 2 OS=Homo sapiens OX=9606 GN=HDAC2 PE=1 SV=2			1.03634e+07		516337		442346
Stearoyl-CoA desaturase OS=Homo sapiens OX=9606 GN=SCD PE=1 SV=2							626646
tRNA N6-adenosine threonylcarbamoyltransferase OS=Homo sapiens OX=9606 GN=OSGEP PE=1 SV=1							723131
E3 ubiquitin-protein ligase CHIP OS=Homo sapiens OX=9606 GN=STUB1 PE=1 SV=2							848876
Transcription elongation factor, mitochondrial OS=Homo sapiens OX=9606 GN=TEFM PE=1 SV=1							1.4207e+06
Methyl-CpG-binding domain protein 3 OS=Homo sapiens OX=9606 GN=MBD3 PE=1 SV=1							1676500	5.29659e+06
60S acidic ribosomal protein P0 OS=Homo sapiens OX=9606 GN=RPLP0 PE=1 SV=1							1.79444e+06
26S proteasome non-ATPase regulatory subunit 14 OS=Homo sapiens OX=9606 GN=PSMD14 PE=1 SV=1							1.81848e+06
60S ribosomal protein L5 OS=Homo sapiens OX=9606 GN=RPL5 PE=1 SV=3							4.90676e+06
Nucleophosmin OS=Homo sapiens OX=9606 GN=NPM1 PE=1 SV=2							9.08692e+06
COUP transcription factor 2 OS=Homo sapiens OX=9606 GN=NR2F2 PE=1 SV=1					85205.6
Protein TSSC4 OS=Homo sapiens OX=9606 GN=TSSC4 PE=1 SV=3					131438
GDP-Man:Man(3)GlcNAc(2)-PP-Dol alpha-1,2-mannosyltransferase OS=Homo sapiens OX=9606 GN=ALG11 PE=1 SV=2					182437
26S proteasome non-ATPase regulatory subunit 6 OS=Homo sapiens OX=9606 GN=PSMD6 PE=1 SV=1					258186
E3 ubiquitin-protein transferase MAEA OS=Homo sapiens OX=9606 GN=MAEA PE=1 SV=1					305764
Actin-related protein 3 OS=Homo sapiens OX=9606 GN=ACTR3 PE=1 SV=3					318080
Eukaryotic translation initiation factor 3 subunit E OS=Homo sapiens OX=9606 GN=EIF3E PE=1 SV=1					338202
Eukaryotic initiation factor 4A-II OS=Homo sapiens OX=9606 GN=EIF4A2 PE=1 SV=2			88320.2		347817
Proteasomal ubiquitin receptor ADRM1 OS=Homo sapiens OX=9606 GN=ADRM1 PE=1 SV=2					417555
CD2 antigen cytoplasmic tail-binding protein 2 OS=Homo sapiens OX=9606 GN=CD2BP2 PE=1 SV=1					645334
Casein kinase II subunit alpha OS=Homo sapiens OX=9606 GN=CSNK2A1 PE=1 SV=1					656613
60S ribosomal protein L3 OS=Homo sapiens OX=9606 GN=RPL3 PE=1 SV=2					837504
Reticulon-4 OS=Homo sapiens OX=9606 GN=RTN4 PE=1 SV=2					1.05791e+06
DnaJ homolog subfamily A member 2 OS=Homo sapiens OX=9606 GN=DNAJA2 PE=1 SV=1					1.22764e+06
26S proteasome non-ATPase regulatory subunit 11 OS=Homo sapiens OX=9606 GN=PSMD11 PE=1 SV=3					1.29183e+06
Nuclear migration protein nudC OS=Homo sapiens OX=9606 GN=NUDC PE=1 SV=1					1.78065e+06
DnaJ homolog subfamily A member 1 OS=Homo sapiens OX=9606 GN=DNAJA1 PE=1 SV=2					1.9533e+06
Beta-arrestin-2 OS=Homo sapiens OX=9606 GN=ARRB2 PE=1 SV=2					2.64785e+06
26S proteasome regulatory subunit 8 OS=Homo sapiens OX=9606 GN=PSMC5 PE=1 SV=1					2.68744e+06
Saccharopine dehydrogenase-like oxidoreductase OS=Homo sapiens OX=9606 GN=SCCPDH PE=1 SV=1					3.04356e+06
Protein phosphatase 1 regulatory subunit 15B OS=Homo sapiens OX=9606 GN=PPP1R15B PE=1 SV=1					3.35465e+06
Protein AAR2 homolog OS=Homo sapiens OX=9606 GN=AAR2 PE=1 SV=2					3.59828e+06
Transducin beta-like protein 2 OS=Homo sapiens OX=9606 GN=TBL2 PE=1 SV=1					3.6281e+06
cAMP-dependent protein kinase type I-alpha regulatory subunit OS=Homo sapiens OX=9606 GN=PRKAR1A PE=1 SV=1					5.46645e+06
28S ribosomal protein S27, mitochondrial OS=Homo sapiens OX=9606 GN=MRPS27 PE=1 SV=3					6.38335e+06
Thioredoxin-interacting protein OS=Homo sapiens OX=9606 GN=TXNIP PE=1 SV=1					8807098
Glutathione hydrolase 7 OS=Homo sapiens OX=9606 GN=GGT7 PE=1 SV=2			621312		25538684
DnaJ homolog subfamily C member 7 OS=Homo sapiens OX=9606 GN=DNAJC7 PE=1 SV=2			65822.6
Signal recognition particle 9 kDa protein OS=Homo sapiens OX=9606 GN=SRP9 PE=1 SV=2			68458.4
60S ribosomal protein L14 OS=Homo sapiens OX=9606 GN=RPL14 PE=1 SV=4			69355.4
DNA primase large subunit OS=Homo sapiens OX=9606 GN=PRIM2 PE=1 SV=2			70892.1
Sorting nexin-27 OS=Homo sapiens OX=9606 GN=SNX27 PE=1 SV=2			86647.9
Transcriptional-regulating factor 1 OS=Homo sapiens OX=9606 GN=TRERF1 PE=1 SV=1			89043.9
Poly(A) RNA polymerase, mitochondrial OS=Homo sapiens OX=9606 GN=MTPAP PE=1 SV=1			93656.2
Cytidine and dCMP deaminase domain-containing protein 1 OS=Homo sapiens OX=9606 GN=CDADC1 PE=1 SV=1			95622.9
T-complex protein 1 subunit beta OS=Homo sapiens OX=9606 GN=CCT2 PE=1 SV=4			107965
Zinc-alpha-2-glycoprotein OS=Homo sapiens OX=9606 GN=AZGP1 PE=1 SV=2			111404
Abl interactor 2 OS=Homo sapiens OX=9606 GN=ABI2 PE=1 SV=1			116258
Poly [ADP-ribose] polymerase 1 OS=Homo sapiens OX=9606 GN=PARP1 PE=1 SV=4			144220
CDK5 regulatory subunit-associated protein 3 OS=Homo sapiens OX=9606 GN=CDK5RAP3 PE=1 SV=2			172421
Brain-specific angiogenesis inhibitor 1-associated protein 2-like protein 1 OS=Homo sapiens OX=9606 GN=BAIAP2L1 PE=1 SV=2			208579
DnaJ homolog subfamily C member 1 OS=Homo sapiens OX=9606 GN=DNAJC1 PE=1 SV=1			217773
U4/U6 small nuclear ribonucleoprotein Prp4 OS=Homo sapiens OX=9606 GN=PRPF4 PE=1 SV=2			231762
Importin subunit alpha-5 OS=Homo sapiens OX=9606 GN=KPNA1 PE=1 SV=3			281227
FAST kinase domain-containing protein 2, mitochondrial OS=Homo sapiens OX=9606 GN=FASTKD2 PE=1 SV=1			291947
Nucleolar protein 58 OS=Homo sapiens OX=9606 GN=NOP58 PE=1 SV=1			330186
Lipocalin-1 OS=Homo sapiens OX=9606 GN=LCN1 PE=1 SV=1			365669
Target of EGR1 protein 1 OS=Homo sapiens OX=9606 GN=TOE1 PE=1 SV=1			386431
Diacylglycerol kinase epsilon OS=Homo sapiens OX=9606 GN=DGKE PE=1 SV=1			408994
Eukaryotic translation initiation factor 3 subunit L OS=Homo sapiens OX=9606 GN=EIF3L PE=1 SV=1			440757
Katanin p60 ATPase-containing subunit A1 OS=Homo sapiens OX=9606 GN=KATNA1 PE=1 SV=1			515727
RNA-binding protein RO60 OS=Homo sapiens OX=9606 GN=RO60 PE=1 SV=2			650411
Elongator complex protein 3 OS=Homo sapiens OX=9606 GN=ELP3 PE=1 SV=2			669730
Sphingosine-1-phosphate lyase 1 OS=Homo sapiens OX=9606 GN=SGPL1 PE=1 SV=3			822071
T-complex protein 1 subunit delta OS=Homo sapiens OX=9606 GN=CCT4 PE=1 SV=4			1.07815e+06
T-complex protein 1 subunit zeta OS=Homo sapiens OX=9606 GN=CCT6A PE=1 SV=3			1.13519e+06
Enhancer of mRNA-decapping protein 3 OS=Homo sapiens OX=9606 GN=EDC3 PE=1 SV=1			1.15119e+06
Nucleoporin NDC1 OS=Homo sapiens OX=9606 GN=NDC1 PE=1 SV=2			1.19501e+06
Coatomer subunit delta OS=Homo sapiens OX=9606 GN=ARCN1 PE=1 SV=1			1.42072e+06
Serine/threonine-protein phosphatase 2A 65 kDa regulatory subunit A alpha isoform OS=Homo sapiens OX=9606 GN=PPP2R1A PE=1 SV=4			1.74357e+06
T-complex protein 1 subunit epsilon OS=Homo sapiens OX=9606 GN=CCT5 PE=1 SV=1			1.86093e+06
Metastasis-associated protein MTA3 OS=Homo sapiens OX=9606 GN=MTA3 PE=1 SV=2			2.10531e+06
Kelch-like protein 3 OS=Homo sapiens OX=9606 GN=KLHL3 PE=1 SV=2			2.21267e+06
General transcription factor 3C polypeptide 5 OS=Homo sapiens OX=9606 GN=GTF3C5 PE=1 SV=2			2.50961e+06
Kelch-like protein 2 OS=Homo sapiens OX=9606 GN=KLHL2 PE=1 SV=2			2.54149e+06
26S proteasome non-ATPase regulatory subunit 3 OS=Homo sapiens OX=9606 GN=PSMD3 PE=1 SV=2			2.56113e+06
Complex I assembly factor ACAD9, mitochondrial OS=Homo sapiens OX=9606 GN=ACAD9 PE=1 SV=1			3.16399e+06
60 kDa heat shock protein, mitochondrial OS=Homo sapiens OX=9606 GN=HSPD1 PE=1 SV=2			4.02085e+06
T-complex protein 1 subunit eta OS=Homo sapiens OX=9606 GN=CCT7 PE=1 SV=2			4.04716e+06
T-complex protein 1 subunit gamma OS=Homo sapiens OX=9606 GN=CCT3 PE=1 SV=4			4.93778e+06
Histone deacetylase 1 OS=Homo sapiens OX=9606 GN=HDAC1 PE=1 SV=1			6.30813e+06
T-complex protein 1 subunit alpha OS=Homo sapiens OX=9606 GN=TCP1 PE=1 SV=1			7.56187e+06
Myotubularin-related protein 2 OS=Homo sapiens OX=9606 GN=MTMR2 PE=1 SV=4		65470.8
Protein S100-A4 OS=Homo sapiens OX=9606 GN=S100A4 PE=1 SV=1		66478.3
Obscurin-like protein 1 OS=Homo sapiens OX=9606 GN=OBSL1 PE=1 SV=4		76318.6
DNA-directed RNA polymerase I subunit RPA34 OS=Homo sapiens OX=9606 GN=POLR1G PE=1 SV=1		90798.6
mRNA-capping enzyme OS=Homo sapiens OX=9606 GN=RNGTT PE=1 SV=1		105119
Merlin OS=Homo sapiens OX=9606 GN=NF2 PE=1 SV=1		123542
Calcium-binding mitochondrial carrier protein Aralar1 OS=Homo sapiens OX=9606 GN=SLC25A12 PE=1 SV=2		137515
RNA-binding protein 39 OS=Homo sapiens OX=9606 GN=RBM39 PE=1 SV=2		160532
Dolichyl-diphosphooligosaccharide--protein glycosyltransferase subunit 1 OS=Homo sapiens OX=9606 GN=RPN1 PE=1 SV=1		172667
Interferon-induced, double-stranded RNA-activated protein kinase OS=Homo sapiens OX=9606 GN=EIF2AK2 PE=1 SV=2		230058
Signal recognition particle receptor subunit alpha OS=Homo sapiens OX=9606 GN=SRPRA PE=1 SV=2		232563
Cell division cycle protein 16 homolog OS=Homo sapiens OX=9606 GN=CDC16 PE=1 SV=2		240821
Sorting nexin-9 OS=Homo sapiens OX=9606 GN=SNX9 PE=1 SV=1		241765
mRNA-decapping enzyme 1A OS=Homo sapiens OX=9606 GN=DCP1A PE=1 SV=3		296717
Procollagen galactosyltransferase 1 OS=Homo sapiens OX=9606 GN=COLGALT1 PE=1 SV=1		316879
X-ray repair cross-complementing protein 6 OS=Homo sapiens OX=9606 GN=XRCC6 PE=1 SV=2		342618
U3 small nucleolar RNA-associated protein 4 homolog OS=Homo sapiens OX=9606 GN=UTP4 PE=1 SV=1		348415
mRNA-decapping enzyme 1B OS=Homo sapiens OX=9606 GN=DCP1B PE=1 SV=2		472241
Pescadillo homolog OS=Homo sapiens OX=9606 GN=PES1 PE=1 SV=1		649461
Neurochondrin OS=Homo sapiens OX=9606 GN=NCDN PE=1 SV=1		696406
Melanoma-associated antigen D2 OS=Homo sapiens OX=9606 GN=MAGED2 PE=1 SV=2		1.06257e+06
Protein arginine N-methyltransferase 5 OS=Homo sapiens OX=9606 GN=PRMT5 PE=1 SV=4		1.5124e+06
Transcriptional repressor p66-beta OS=Homo sapiens OX=9606 GN=GATAD2B PE=1 SV=1		1.89615e+06
Origin recognition complex subunit 2 OS=Homo sapiens OX=9606 GN=ORC2 PE=1 SV=2		4.2688e+06
Selenocysteine-specific elongation factor OS=Homo sapiens OX=9606 GN=EEFSEC PE=1 SV=4		5.87765e+06
60S ribosomal protein L22 OS=Homo sapiens OX=9606 GN=RPL22 PE=1 SV=2									81518
Histone H2A type 1-B/E OS=Homo sapiens OX=9606 GN=H2AC8 PE=1 SV=2								114985	119868
40S ribosomal protein S25 OS=Homo sapiens OX=9606 GN=RPS25 PE=1 SV=1									211058
S-phase kinase-associated protein 1 OS=Homo sapiens OX=9606 GN=SKP1 PE=1 SV=2									238181
AP-3 complex subunit sigma-1 OS=Homo sapiens OX=9606 GN=AP3S1 PE=1 SV=1									238774
PRA1 family protein 2 OS=Homo sapiens OX=9606 GN=PRAF2 PE=1 SV=1									269237
28S ribosomal protein S17, mitochondrial OS=Homo sapiens OX=9606 GN=MRPS17 PE=1 SV=1									289381
60S ribosomal protein L27 OS=Homo sapiens OX=9606 GN=RPL27 PE=1 SV=2									512688
Transmembrane protein 109 OS=Homo sapiens OX=9606 GN=TMEM109 PE=1 SV=1									621416
Sigma intracellular receptor 2 OS=Homo sapiens OX=9606 GN=TMEM97 PE=1 SV=1									642400
Receptor expression-enhancing protein 5 OS=Homo sapiens OX=9606 GN=REEP5 PE=1 SV=3									669162
40S ribosomal protein S18 OS=Homo sapiens OX=9606 GN=RPS18 PE=1 SV=3									816313
Lysosomal protective protein OS=Homo sapiens OX=9606 GN=CTSA PE=1 SV=2								669955
Annexin A2 OS=Homo sapiens OX=9606 GN=ANXA2 PE=1 SV=2								55794.4
ADP/ATP translocase 2 OS=Homo sapiens OX=9606 GN=SLC25A5 PE=1 SV=7								773429
Methyl-CpG-binding domain protein 2 OS=Homo sapiens OX=9606 GN=MBD2 PE=1 SV=1								304916
tRNA pseudouridine synthase-like 1 OS=Homo sapiens OX=9606 GN=PUSL1 PE=1 SV=1								1.52404e+06
Thioredoxin-related transmembrane protein 1 OS=Homo sapiens OX=9606 GN=TMX1 PE=1 SV=1								94938.8
Proteasome subunit alpha type-7 OS=Homo sapiens OX=9606 GN=PSMA7 PE=1 SV=1								1.59546e+06
26S proteasome non-ATPase regulatory subunit 8 OS=Homo sapiens OX=9606 GN=PSMD8 PE=1 SV=2								348412
Proteasome activator complex subunit 3 OS=Homo sapiens OX=9606 GN=PSME3 PE=1 SV=1								321839
28S ribosomal protein S18b, mitochondrial OS=Homo sapiens OX=9606 GN=MRPS18B PE=1 SV=1								644434
Exosome complex component RRP40 OS=Homo sapiens OX=9606 GN=EXOSC3 PE=1 SV=3								85373.4
40S ribosomal protein S2 OS=Homo sapiens OX=9606 GN=RPS2 PE=1 SV=2								1.288e+06
Proteasome subunit alpha type-5 OS=Homo sapiens OX=9606 GN=PSMA5 PE=1 SV=3								187200
Elongation factor 1-delta OS=Homo sapiens OX=9606 GN=EEF1D PE=1 SV=5								461585
Etoposide-induced protein 2.4 homolog OS=Homo sapiens OX=9606 GN=EI24 PE=1 SV=4								788070
F-actin-capping protein subunit beta OS=Homo sapiens OX=9606 GN=CAPZB PE=1 SV=4								99910.2
Proteasome activator complex subunit 1 OS=Homo sapiens OX=9606 GN=PSME1 PE=1 SV=1								389637
60S ribosomal protein L7 OS=Homo sapiens OX=9606 GN=RPL7 PE=1 SV=1								629918
Proteasome subunit alpha type-2 OS=Homo sapiens OX=9606 GN=PSMA2 PE=1 SV=2								725540
Succinate dehydrogenase [ubiquinone] iron-sulfur subunit, mitochondrial OS=Homo sapiens OX=9606 GN=SDHB PE=1 SV=3								77645.5
40S ribosomal protein S3a OS=Homo sapiens OX=9606 GN=RPS3A PE=1 SV=2								792942
Trifunctional enzyme subunit alpha, mitochondrial OS=Homo sapiens OX=9606 GN=HADHA PE=1 SV=2	1.29743e+08	64710.9
Metastasis-associated protein MTA1 OS=Homo sapiens OX=9606 GN=MTA1 PE=1 SV=2	7.21593e+07	661201	460141
WD repeat-containing protein 48 OS=Homo sapiens OX=9606 GN=WDR48 PE=1 SV=1	1.04081e+07
Eukaryotic translation initiation factor 2-alpha kinase 1 OS=Homo sapiens OX=9606 GN=EIF2AK1 PE=1 SV=2	8.90564e+06	406685			153949			88502
Forkhead box protein K2 OS=Homo sapiens OX=9606 GN=FOXK2 PE=1 SV=3	5.76768e+06
Protein arginine N-methyltransferase 7 OS=Homo sapiens OX=9606 GN=PRMT7 PE=1 SV=1	4.9637e+06
Cholinesterase OS=Homo sapiens OX=9606 GN=BCHE PE=1 SV=1	3.82905e+06
Procollagen-lysine,2-oxoglutarate 5-dioxygenase 1 OS=Homo sapiens OX=9606 GN=PLOD1 PE=1 SV=2	2.9055e+06
General transcription and DNA repair factor IIH helicase subunit XPD OS=Homo sapiens OX=9606 GN=ERCC2 PE=1 SV=1	2.65011e+06
Rho guanine nucleotide exchange factor 7 OS=Homo sapiens OX=9606 GN=ARHGEF7 PE=1 SV=2	2.17927e+06
Pleckstrin homology-like domain family B member 3 OS=Homo sapiens OX=9606 GN=PHLDB3 PE=1 SV=3	2.17868e+06
Endoplasmic reticulum chaperone BiP OS=Homo sapiens OX=9606 GN=HSPA5 PE=1 SV=2	1.24554e+06
Carnitine O-palmitoyltransferase 1, liver isoform OS=Homo sapiens OX=9606 GN=CPT1A PE=1 SV=2	1.18754e+06
Peroxisomal bifunctional enzyme OS=Homo sapiens OX=9606 GN=EHHADH PE=1 SV=3	941074
Myotubularin-related protein 1 OS=Homo sapiens OX=9606 GN=MTMR1 PE=1 SV=4	888919	9.71355e+06	362208
ATPase WRNIP1 OS=Homo sapiens OX=9606 GN=WRNIP1 PE=1 SV=2	804675
WD repeat-containing protein 6 OS=Homo sapiens OX=9606 GN=WDR6 PE=1 SV=1	711741	79626
Heat shock cognate 71 kDa protein OS=Homo sapiens OX=9606 GN=HSPA8 PE=1 SV=1	541895	9.40513e+06
Cell cycle checkpoint protein RAD17 OS=Homo sapiens OX=9606 GN=RAD17 PE=1 SV=2	356077
Cullin-2 OS=Homo sapiens OX=9606 GN=CUL2 PE=1 SV=2	338265
WD repeat-containing protein 43 OS=Homo sapiens OX=9606 GN=WDR43 PE=1 SV=3	336808
Serine protease 1 OS=Homo sapiens OX=9606 GN=PRSS1 PE=1 SV=1	318918	188143	193357				2.88602e+06		74735
Inositol polyphosphate 5-phosphatase OCRL OS=Homo sapiens OX=9606 GN=OCRL PE=1 SV=3	317231
Junctophilin-1 OS=Homo sapiens OX=9606 GN=JPH1 PE=1 SV=2	313620
HBS1-like protein OS=Homo sapiens OX=9606 GN=HBS1L PE=1 SV=1	247363
Sister chromatid cohesion protein PDS5 homolog A OS=Homo sapiens OX=9606 GN=PDS5A PE=1 SV=1	240913
Kinesin light chain 1 OS=Homo sapiens OX=9606 GN=KLC1 PE=1 SV=2	235608	487713
N-alpha-acetyltransferase 35, NatC auxiliary subunit OS=Homo sapiens OX=9606 GN=NAA35 PE=1 SV=1	211857
Multifunctional procollagen lysine hydroxylase and glycosyltransferase LH3 OS=Homo sapiens OX=9606 GN=PLOD3 PE=1 SV=1	201560
Heat shock protein HSP 90-beta OS=Homo sapiens OX=9606 GN=HSP90AB1 PE=1 SV=4	193369
Carbohydrate sulfotransferase 3 OS=Homo sapiens OX=9606 GN=CHST3 PE=1 SV=3	185300
Ubiquitin carboxyl-terminal hydrolase 7 OS=Homo sapiens OX=9606 GN=USP7 PE=1 SV=2	181959
Insulin receptor substrate 4 OS=Homo sapiens OX=9606 GN=IRS4 PE=1 SV=1	179785	108001
14-3-3 protein epsilon OS=Homo sapiens OX=9606 GN=YWHAE PE=1 SV=1	165427	142625	170912					278881	148147
Very large A-kinase anchor protein OS=Homo sapiens OX=9606 GN=CRYBG3 PE=1 SV=3	162132
DNA replication licensing factor MCM5 OS=Homo sapiens OX=9606 GN=MCM5 PE=1 SV=5	160237	91547.8
Bardet-Biedl syndrome 2 protein OS=Homo sapiens OX=9606 GN=BBS2 PE=1 SV=2	159325
Fragile X mental retardation syndrome-related protein 1 OS=Homo sapiens OX=9606 GN=FXR1 PE=1 SV=3	148802							140606
Centrosomal protein of 78 kDa OS=Homo sapiens OX=9606 GN=CEP78 PE=1 SV=1	148320
Next to BRCA1 gene 1 protein OS=Homo sapiens OX=9606 GN=NBR1 PE=1 SV=3	145702	75836.3	151318
Origin recognition complex subunit 3 OS=Homo sapiens OX=9606 GN=ORC3 PE=1 SV=1	138382
WD repeat-containing protein 36 OS=Homo sapiens OX=9606 GN=WDR36 PE=1 SV=1	129590
Trafficking protein particle complex subunit 3 OS=Homo sapiens OX=9606 GN=TRAPPC3 PE=1 SV=1	122773	223202	256877					228410	126328
Signal recognition particle 14 kDa protein OS=Homo sapiens OX=9606 GN=SRP14 PE=1 SV=2	121980		152876						4.30263e+06
RNA polymerase II-associated protein 3 OS=Homo sapiens OX=9606 GN=RPAP3 PE=1 SV=2	101120
Stress-70 protein, mitochondrial OS=Homo sapiens OX=9606 GN=HSPA9 PE=1 SV=2	98076.7	481341
Small nuclear ribonucleoprotein Sm D2 OS=Homo sapiens OX=9606 GN=SNRPD2 PE=1 SV=1	87957.4
Myotubularin-related protein 5 OS=Homo sapiens OX=9606 GN=SBF1 PE=1 SV=4	83676.6	935035	2.70262e+06		395461
Band 4.1-like protein 1 OS=Homo sapiens OX=9606 GN=EPB41L1 PE=1 SV=2	83357.8
Bcl-2-associated transcription factor 1 OS=Homo sapiens OX=9606 GN=BCLAF1 PE=1 SV=2	81735.2
Heat shock protein HSP 90-alpha OS=Homo sapiens OX=9606 GN=HSP90AA1 PE=1 SV=5	78711.7
ADP-ribosylation factor 3 OS=Homo sapiens OX=9606 GN=ARF3 PE=1 SV=2	76600.2	71883.7	79798.4
AFG3-like protein 2 OS=Homo sapiens OX=9606 GN=AFG3L2 PE=1 SV=2	75409.4
Phosphatidylinositol 4-phosphate 5-kinase type-1 gamma OS=Homo sapiens OX=9606 GN=PIP5K1C PE=1 SV=2	68111.2
Trafficking protein particle complex subunit 10 OS=Homo sapiens OX=9606 GN=TRAPPC10 PE=1 SV=2	65024.5
Exocyst complex component 3 OS=Homo sapiens OX=9606 GN=EXOC3 PE=1 SV=3	64821.1

## Sheet: Table S7
Table S7 corresponding to Figure S7B. Mass spectrometry analyses of proteins from visible bands excised from Coomassie gel of large complex of Flag-R15B411-511H2A eluate after SEC.
Description	Abundance: A1	Abundance: B1	Abundance: C1	Abundance: D1	Abundance: E1	Abundance: F1	Abundance: G1	Abundance: H1	Abundance: I1	Abundance: J1
Next to BRCA1 gene 1 protein OS=Homo sapiens OX=9606 GN=NBR1 PE=1 SV=3	62995.3
Ezrin OS=Homo sapiens OX=9606 GN=EZR PE=1 SV=4	80634.2
F-box/WD repeat-containing protein 1A OS=Homo sapiens OX=9606 GN=BTRC PE=1 SV=1	107275		1.96107e+07	1.42601e+06
E3 ubiquitin-protein ligase ZFP91 OS=Homo sapiens OX=9606 GN=ZFP91 PE=1 SV=1	129343
E3 ubiquitin-protein ligase TRIM56 OS=Homo sapiens OX=9606 GN=TRIM56 PE=1 SV=3	132489
Obscurin-like protein 1 OS=Homo sapiens OX=9606 GN=OBSL1 PE=1 SV=4	133880		972350
Insulin receptor substrate 4 OS=Homo sapiens OX=9606 GN=IRS4 PE=1 SV=1	136114	221270
Extended synaptotagmin-1 OS=Homo sapiens OX=9606 GN=ESYT1 PE=1 SV=1	139907		211957		246853
Protein 4.1 OS=Homo sapiens OX=9606 GN=EPB41 PE=1 SV=4	144227
Bardet-Biedl syndrome 7 protein OS=Homo sapiens OX=9606 GN=BBS7 PE=1 SV=2	146530
Histone H2A type 1-B/E OS=Homo sapiens OX=9606 GN=H2AC8 PE=1 SV=2	146587	183331							152250
X-ray repair cross-complementing protein 5 OS=Homo sapiens OX=9606 GN=XRCC5 PE=1 SV=3	146599
WD repeat-containing and planar cell polarity effector protein fritz homolog OS=Homo sapiens OX=9606 GN=WDPCP PE=1 SV=2	148738	65853.1
General transcription factor 3C polypeptide 3 OS=Homo sapiens OX=9606 GN=GTF3C3 PE=1 SV=1	167024
Dermcidin OS=Homo sapiens OX=9606 GN=DCD PE=1 SV=2	169942	120096			326177			974154	438469	110028
Kinesin light chain 1 OS=Homo sapiens OX=9606 GN=KLC1 PE=1 SV=2	170927
Exocyst complex component 4 OS=Homo sapiens OX=9606 GN=EXOC4 PE=1 SV=1	182132				146202
CCR4-NOT transcription complex subunit 10 OS=Homo sapiens OX=9606 GN=CNOT10 PE=1 SV=1	186833	60370.4
WD repeat-containing protein 35 OS=Homo sapiens OX=9606 GN=WDR35 PE=1 SV=3	192832
Transmembrane protein 106B OS=Homo sapiens OX=9606 GN=TMEM106B PE=1 SV=2	203042	81558.8
Heat shock protein HSP 90-beta OS=Homo sapiens OX=9606 GN=HSP90AB1 PE=1 SV=4	217713	224077
Eukaryotic translation initiation factor 5 OS=Homo sapiens OX=9606 GN=EIF5 PE=1 SV=2	247382		2.44694e+07	1.64697e+08					1.13844e+06
Trafficking protein particle complex subunit 3 OS=Homo sapiens OX=9606 GN=TRAPPC3 PE=1 SV=1	253989	181300							203137	215676
Centrosomal protein of 78 kDa OS=Homo sapiens OX=9606 GN=CEP78 PE=1 SV=1	271584	119229
Cell division cycle 5-like protein OS=Homo sapiens OX=9606 GN=CDC5L PE=1 SV=2	288350				445616
Bardet-Biedl syndrome 2 protein OS=Homo sapiens OX=9606 GN=BBS2 PE=1 SV=2	320589
Arf-GAP with GTPase, ANK repeat and PH domain-containing protein 3 OS=Homo sapiens OX=9606 GN=AGAP3 PE=1 SV=2	331724					732623
Ras GTPase-activating-like protein IQGAP1 OS=Homo sapiens OX=9606 GN=IQGAP1 PE=1 SV=1	341239				423806	414650	1.5286e+06
Band 4.1-like protein 3 OS=Homo sapiens OX=9606 GN=EPB41L3 PE=1 SV=2	350550	68981.4
Cullin-1 OS=Homo sapiens OX=9606 GN=CUL1 PE=1 SV=2	356969
Dachshund homolog 1 OS=Homo sapiens OX=9606 GN=DACH1 PE=1 SV=4	365898	178606
Very-long-chain (3R)-3-hydroxyacyl-CoA dehydratase 3 OS=Homo sapiens OX=9606 GN=HACD3 PE=1 SV=2	371353	142409	881643		306901	1.04352e+06	126056	2.49622e+06
Cullin-4A OS=Homo sapiens OX=9606 GN=CUL4A PE=1 SV=3	384792	172693
Condensin-2 complex subunit H2 OS=Homo sapiens OX=9606 GN=NCAPH2 PE=1 SV=1	385501	181136
Translocation protein SEC63 homolog OS=Homo sapiens OX=9606 GN=SEC63 PE=1 SV=2	395372	500969
Anaphase-promoting complex subunit 5 OS=Homo sapiens OX=9606 GN=ANAPC5 PE=1 SV=2	396241
Cell cycle checkpoint protein RAD17 OS=Homo sapiens OX=9606 GN=RAD17 PE=1 SV=2	401341
Exocyst complex component 8 OS=Homo sapiens OX=9606 GN=EXOC8 PE=1 SV=2	422394	323857
General transcription and DNA repair factor IIH helicase subunit XPB OS=Homo sapiens OX=9606 GN=ERCC3 PE=1 SV=1	469488	309016
Vacuolar protein sorting-associated protein 51 homolog OS=Homo sapiens OX=9606 GN=VPS51 PE=1 SV=2	488474
DNA-directed RNA polymerase I subunit RPA1 OS=Homo sapiens OX=9606 GN=POLR1A PE=1 SV=2	496671	183241
Katanin p80 WD40 repeat-containing subunit B1 OS=Homo sapiens OX=9606 GN=KATNB1 PE=1 SV=1	521725
F-box/WD repeat-containing protein 11 OS=Homo sapiens OX=9606 GN=FBXW11 PE=1 SV=1	624773	285555	1.05134e+08	7.84136e+07	1.35574e+06			705859
Junctophilin-1 OS=Homo sapiens OX=9606 GN=JPH1 PE=1 SV=2	626976	264284
Serine protease 1 OS=Homo sapiens OX=9606 GN=PRSS1 PE=1 SV=1	631421	848414			145340	1.98836e+06	1.24556e+06	170844	376998	264797
AFG3-like protein 2 OS=Homo sapiens OX=9606 GN=AFG3L2 PE=1 SV=2	668850	116336
Utp12 domain-containing protein OS=Homo sapiens OX=9606 GN=LOC102724159 PE=1 SV=1	746586	497764								116886
Histone H4 OS=Homo sapiens OX=9606 GN=H4-16 PE=1 SV=2	751001	397206				634005		1.05291e+06	533716	559762
Sodium/potassium-transporting ATPase subunit alpha-1 OS=Homo sapiens OX=9606 GN=ATP1A1 PE=1 SV=1	777463
Ran-binding protein 9 OS=Homo sapiens OX=9606 GN=RANBP9 PE=1 SV=1	894862	130660
HBS1-like protein OS=Homo sapiens OX=9606 GN=HBS1L PE=1 SV=1	906115	194503
Trafficking protein particle complex subunit 2-like protein OS=Homo sapiens OX=9606 GN=TRAPPC2L PE=1 SV=1	926544	1221894				438715	1.02247e+06	1.28068e+06	888066	1.089e+06
Myotubularin-related protein 2 OS=Homo sapiens OX=9606 GN=MTMR2 PE=1 SV=4	963942	264609
WD repeat-containing protein 26 OS=Homo sapiens OX=9606 GN=WDR26 PE=1 SV=3	1.03949e+06	373484
Trafficking protein particle complex subunit 4 OS=Homo sapiens OX=9606 GN=TRAPPC4 PE=1 SV=1	1.04506e+06	1.21864e+06			380865	2.33571e+06	743393	2.52807e+06	971772	1.24949e+06
DNA-directed RNA polymerase I subunit RPA2 OS=Homo sapiens OX=9606 GN=POLR1B PE=1 SV=2	1.05413e+06	647453	81614.9
Vacuolar protein sorting-associated protein 52 homolog OS=Homo sapiens OX=9606 GN=VPS52 PE=1 SV=1	1.33401e+06	209845
Transforming acidic coiled-coil-containing protein 2 OS=Homo sapiens OX=9606 GN=TACC2 PE=1 SV=3	1.3736e+06	139347
WD repeat-containing protein 3 OS=Homo sapiens OX=9606 GN=WDR3 PE=1 SV=1	1.4543e+06					231080
Myotubularin-related protein 5 OS=Homo sapiens OX=9606 GN=SBF1 PE=1 SV=4	1.76645e+06	844720	4.36156e+06		788722		401760
Forkhead box protein K2 OS=Homo sapiens OX=9606 GN=FOXK2 PE=1 SV=3	1.78031e+06	325743
Cullin-2 OS=Homo sapiens OX=9606 GN=CUL2 PE=1 SV=2	1.97418e+06	911098
Rab11 family-interacting protein 1 OS=Homo sapiens OX=9606 GN=RAB11FIP1 PE=1 SV=3	2.04398e+06	1.79062e+06
Pleckstrin homology-like domain family B member 3 OS=Homo sapiens OX=9606 GN=PHLDB3 PE=1 SV=3	2.05984e+06	1.05001e+06
Exocyst complex component 5 OS=Homo sapiens OX=9606 GN=EXOC5 PE=1 SV=1	2.88904e+06	619099
Transcriptional repressor p66-alpha OS=Homo sapiens OX=9606 GN=GATAD2A PE=1 SV=1	3.0194e+06	1.6862e+06	287455			81747.8	207191	273769	359414
WD repeat-containing protein 48 OS=Homo sapiens OX=9606 GN=WDR48 PE=1 SV=1	3.42575e+06	973464
WD repeat-containing protein 6 OS=Homo sapiens OX=9606 GN=WDR6 PE=1 SV=1	3.86377e+06	1.52164e+06
Muskelin OS=Homo sapiens OX=9606 GN=MKLN1 PE=1 SV=2	4.11746e+06	1.54145e+06
Stress-70 protein, mitochondrial OS=Homo sapiens OX=9606 GN=HSPA9 PE=1 SV=2	4.61433e+06	1.80429e+06
GTP-binding protein 1 OS=Homo sapiens OX=9606 GN=GTPBP1 PE=1 SV=3	4.62361e+06	1.86525e+06
Extended synaptotagmin-2 OS=Homo sapiens OX=9606 GN=ESYT2 PE=1 SV=1	5.30908e+06	1.54904e+06	237106	2.00036e+06		2.82913e+06
Carbohydrate sulfotransferase 3 OS=Homo sapiens OX=9606 GN=CHST3 PE=1 SV=3	6.38895e+06	2.58808e+06
U4/U6 small nuclear ribonucleoprotein Prp3 OS=Homo sapiens OX=9606 GN=PRPF3 PE=1 SV=2	6.56143e+06	3.26527e+06
DNA-directed RNA polymerase I subunit RPA34 OS=Homo sapiens OX=9606 GN=POLR1G PE=1 SV=1	6.6894e+06	1.32446e+06
Exocyst complex component 7 OS=Homo sapiens OX=9606 GN=EXOC7 PE=1 SV=3	7.61245e+06	980882
Heat shock cognate 71 kDa protein OS=Homo sapiens OX=9606 GN=HSPA8 PE=1 SV=1	9.27366e+06	4.3393e+06								89686.8
Alpha-taxilin OS=Homo sapiens OX=9606 GN=TXLNA PE=1 SV=3	1.23156e+07	4.02e+06
DAP3-binding cell death enhancer 1 OS=Homo sapiens OX=9606 GN=DELE1 PE=1 SV=3	1.34857e+07	5.32802e+06		1.36635e+06	1.38331e+07	1.66143e+07	1.02105e+07	4.55067e+06	1.25746e+06
Transducin beta-like protein 3 OS=Homo sapiens OX=9606 GN=TBL3 PE=1 SV=2	1.60949e+07	4.18552e+06
Translation initiation factor eIF-2B subunit alpha OS=Homo sapiens OX=9606 GN=EIF2B1 PE=1 SV=1	1.63795e+07	7.75854e+06	8.79997e+07	1.32085e+08	1.52794e+08	4.38555e+08	4.16382e+08	4.14781e+10	3.07768e+08	1.47827e+07
Heat shock 70 kDa protein 1B OS=Homo sapiens OX=9606 GN=HSPA1B PE=1 SV=1	1.65773e+07	5.48731e+06	1.35377e+07		515421	613163	316073		469022	762270
WD repeat-containing protein 36 OS=Homo sapiens OX=9606 GN=WDR36 PE=1 SV=1	1.8792e+07	1.05375e+07	444296				392394
General transcription and DNA repair factor IIH helicase subunit XPD OS=Homo sapiens OX=9606 GN=ERCC2 PE=1 SV=1	2.1381e+07	1.13896e+07
Eukaryotic translation initiation factor 2 subunit 3 OS=Homo sapiens OX=9606 GN=EIF2S3 PE=1 SV=3	2.90669e+07	1.5333e+07	4.56494e+08	1.51344e+10	6.07887e+07	2.53819e+08	1.4222e+08	3.71587e+07	1.8529e+06	1.08922e+07
Translation initiation factor eIF-2B subunit beta OS=Homo sapiens OX=9606 GN=EIF2B2 PE=1 SV=3	2.91075e+07	8.75988e+06	8.76966e+07	3.96085e+08	3.94406e+08	5.35594e+10	2.36696e+09	2.0036e+08	2.20956e+07	6.50044e+06
Beta-galactosidase OS=Homo sapiens OX=9606 GN=GLB1 PE=1 SV=2	3.08106e+07	7.81845e+06	9.66379e+09	1.33047e+08	5.48346e+07	9.84259e+06	6.22901e+06	1.09242e+06	1.4757e+06	8.16881e+06
Metastasis-associated protein MTA2 OS=Homo sapiens OX=9606 GN=MTA2 PE=1 SV=1	3.43127e+07	1.96397e+07	3.37024e+06		272063
Myotubularin-related protein 1 OS=Homo sapiens OX=9606 GN=MTMR1 PE=1 SV=4	3.83193e+07	1.50488e+07	1.0484e+06	244114
Exocyst complex component 3 OS=Homo sapiens OX=9606 GN=EXOC3 PE=1 SV=3	4.03936e+07	2.22891e+07
Eukaryotic translation initiation factor 2-alpha kinase 1 OS=Homo sapiens OX=9606 GN=EIF2AK1 PE=1 SV=2	4.83155e+07	2.16355e+07	2.12816e+06	100560	6.38356e+06	2.36976e+07	9.62109e+06	9.50603e+06	419831	185442
Trifunctional enzyme subunit alpha, mitochondrial OS=Homo sapiens OX=9606 GN=HADHA PE=1 SV=2	4.95215e+07	1.79195e+07
Eukaryotic translation initiation factor 2 subunit 2 OS=Homo sapiens OX=9606 GN=EIF2S2 PE=1 SV=2	5.42678e+07	3.18041e+07	3.63488e+08	3.78334e+09	3.39794e+10	3.59028e+08	2.89482e+08	2.11075e+08	6.70479e+07	6.57043e+07
Eukaryotic translation initiation factor 2 subunit 1 OS=Homo sapiens OX=9606 GN=EIF2S1 PE=1 SV=3	6.91563e+07	2.96225e+07	1.94975e+08	4.56684e+08	3.89487e+08	1.50942e+10	5.38773e+10	5.38152e+08	9.44426e+07	1.76115e+08
Endoplasmic reticulum chaperone BiP OS=Homo sapiens OX=9606 GN=HSPA5 PE=1 SV=2	7.11187e+07	2.61141e+07
Translation initiation factor eIF-2B subunit gamma OS=Homo sapiens OX=9606 GN=EIF2B3 PE=1 SV=1	1.02849e+08	4.12317e+07	3.0292e+09	6.55198e+10	7.01417e+08	3.13594e+08	4.54534e+07	5.10687e+07	1.85535e+07	4.93586e+07
Metastasis-associated protein MTA1 OS=Homo sapiens OX=9606 GN=MTA1 PE=1 SV=2	1.50757e+08	5.06716e+07	1.13911e+06		195748
Translation initiation factor eIF-2B subunit delta OS=Homo sapiens OX=9606 GN=EIF2B4 PE=1 SV=2	2.27277e+08	1.13053e+08	5.78481e+10	8.82341e+09	2.97393e+08	1.88238e+08	3.80896e+07	9.18361e+07	1.04844e+07	2.39503e+07
Acyl-CoA dehydrogenase family member 11 OS=Homo sapiens OX=9606 GN=ACAD11 PE=1 SV=3	3.44965e+08	1.44654e+08	683100		299747	406572		134141		67096.5
Translation initiation factor eIF-2B subunit epsilon OS=Homo sapiens OX=9606 GN=EIF2B5 PE=1 SV=3	2.75284e+10	1.53809e+10	1.65972e+09	2.33479e+09	1.78058e+08	2.63895e+08	1.27419e+08	3.32249e+08	5.28158e+07	6.04449e+07
Rap1 GTPase-GDP dissociation stimulator 1 OS=Homo sapiens OX=9606 GN=RAP1GDS1 PE=1 SV=3		281900
Trafficking protein particle complex subunit 10 OS=Homo sapiens OX=9606 GN=TRAPPC10 PE=1 SV=2		114738
60S ribosomal protein L14 OS=Homo sapiens OX=9606 GN=RPL14 PE=1 SV=4		78476
WD repeat-containing protein 43 OS=Homo sapiens OX=9606 GN=WDR43 PE=1 SV=3		77141.4
Kinesin-like protein KIF2A OS=Homo sapiens OX=9606 GN=KIF2A PE=1 SV=3		68471.6
Sphingosine-1-phosphate lyase 1 OS=Homo sapiens OX=9606 GN=SGPL1 PE=1 SV=3			1.46451e+08
General transcription factor 3C polypeptide 5 OS=Homo sapiens OX=9606 GN=GTF3C5 PE=1 SV=2			7.72342e+07
Pleiotropic regulator 1 OS=Homo sapiens OX=9606 GN=PLRG1 PE=1 SV=1			5.35685e+07
T-complex protein 1 subunit alpha OS=Homo sapiens OX=9606 GN=TCP1 PE=1 SV=1			3.87074e+07
T-complex protein 1 subunit gamma OS=Homo sapiens OX=9606 GN=CCT3 PE=1 SV=4			3.85952e+07
T-complex protein 1 subunit beta OS=Homo sapiens OX=9606 GN=CCT2 PE=1 SV=4			3.76336e+07
T-complex protein 1 subunit zeta OS=Homo sapiens OX=9606 GN=CCT6A PE=1 SV=3			3.59126e+07
T-complex protein 1 subunit eta OS=Homo sapiens OX=9606 GN=CCT7 PE=1 SV=2			3.53268e+07
T-complex protein 1 subunit delta OS=Homo sapiens OX=9606 GN=CCT4 PE=1 SV=4			2.86063e+07
Histone deacetylase 1 OS=Homo sapiens OX=9606 GN=HDAC1 PE=1 SV=1			2.2368e+07
T-complex protein 1 subunit theta OS=Homo sapiens OX=9606 GN=CCT8 PE=1 SV=4			2.19852e+07
U4/U6 small nuclear ribonucleoprotein Prp4 OS=Homo sapiens OX=9606 GN=PRPF4 PE=1 SV=2			2.0289e+07
Katanin p60 ATPase-containing subunit A1 OS=Homo sapiens OX=9606 GN=KATNA1 PE=1 SV=1			1.86234e+07
Brain-specific angiogenesis inhibitor 1-associated protein 2-like protein 1 OS=Homo sapiens OX=9606 GN=BAIAP2L1 PE=1 SV=2			1.43504e+07
T-complex protein 1 subunit epsilon OS=Homo sapiens OX=9606 GN=CCT5 PE=1 SV=1			1.36085e+07
Coatomer subunit delta OS=Homo sapiens OX=9606 GN=ARCN1 PE=1 SV=1			1.33418e+07
Serine/threonine-protein phosphatase 2A 65 kDa regulatory subunit A alpha isoform OS=Homo sapiens OX=9606 GN=PPP2R1A PE=1 SV=4			7.48566e+06
Elongator complex protein 3 OS=Homo sapiens OX=9606 GN=ELP3 PE=1 SV=2			6.54617e+06
Diacylglycerol kinase epsilon OS=Homo sapiens OX=9606 GN=DGKE PE=1 SV=1			4.67085e+06
Nucleolar protein 58 OS=Homo sapiens OX=9606 GN=NOP58 PE=1 SV=1			3.01772e+06
Complex I assembly factor ACAD9, mitochondrial OS=Homo sapiens OX=9606 GN=ACAD9 PE=1 SV=1			2.44719e+06
CDK5 regulatory subunit-associated protein 3 OS=Homo sapiens OX=9606 GN=CDK5RAP3 PE=1 SV=2			2.38337e+06
Metastasis-associated protein MTA3 OS=Homo sapiens OX=9606 GN=MTA3 PE=1 SV=2			2.30246e+06
Kelch-like protein 2 OS=Homo sapiens OX=9606 GN=KLHL2 PE=1 SV=2			2.07131e+06
26S proteasome non-ATPase regulatory subunit 3 OS=Homo sapiens OX=9606 GN=PSMD3 PE=1 SV=2			1.90619e+06
PAT complex subunit CCDC47 OS=Homo sapiens OX=9606 GN=CCDC47 PE=1 SV=1			1.81428e+06
TBC1 domain family member 10A OS=Homo sapiens OX=9606 GN=TBC1D10A PE=1 SV=1			1.58911e+06
Target of EGR1 protein 1 OS=Homo sapiens OX=9606 GN=TOE1 PE=1 SV=1			1.54929e+06
Gamma-taxilin OS=Homo sapiens OX=9606 GN=TXLNG PE=1 SV=2			1.18143e+06
DNA polymerase epsilon subunit 2 OS=Homo sapiens OX=9606 GN=POLE2 PE=1 SV=2			740869
Dolichyl-diphosphooligosaccharide--protein glycosyltransferase subunit 2 OS=Homo sapiens OX=9606 GN=RPN2 PE=1 SV=3			602264
RNA-binding protein RO60 OS=Homo sapiens OX=9606 GN=RO60 PE=1 SV=2			535720
Protein RCC2 OS=Homo sapiens OX=9606 GN=RCC2 PE=1 SV=2			449743
Probable ATP-dependent RNA helicase DDX56 OS=Homo sapiens OX=9606 GN=DDX56 PE=1 SV=1			394901
Vang-like protein 2 OS=Homo sapiens OX=9606 GN=VANGL2 PE=1 SV=2			360610
Kelch-like protein 3 OS=Homo sapiens OX=9606 GN=KLHL3 PE=1 SV=2			355707
U4/U6 small nuclear ribonucleoprotein Prp31 OS=Homo sapiens OX=9606 GN=PRPF31 PE=1 SV=2			272878
Protein regulator of cytokinesis 1 OS=Homo sapiens OX=9606 GN=PRC1 PE=1 SV=2			254756
Eukaryotic translation initiation factor 3 subunit L OS=Homo sapiens OX=9606 GN=EIF3L PE=1 SV=1			216744
Bardet-Biedl syndrome 1 protein OS=Homo sapiens OX=9606 GN=BBS1 PE=1 SV=1			79879.7
RuvB-like 1 OS=Homo sapiens OX=9606 GN=RUVBL1 PE=1 SV=1				1.31346e+08
RuvB-like 2 OS=Homo sapiens OX=9606 GN=RUVBL2 PE=1 SV=3				1.19743e+08
Trifunctional enzyme subunit beta, mitochondrial OS=Homo sapiens OX=9606 GN=HADHB PE=1 SV=3				2.17018e+07
Tubulin beta chain OS=Homo sapiens OX=9606 GN=TUBB PE=1 SV=2				1.23622e+07
AP-2 complex subunit mu OS=Homo sapiens OX=9606 GN=AP2M1 PE=1 SV=2				9.54961e+06
Translocation protein SEC62 OS=Homo sapiens OX=9606 GN=SEC62 PE=1 SV=1				9.41661e+06
Tubby-related protein 3 OS=Homo sapiens OX=9606 GN=TULP3 PE=1 SV=2				8.18843e+06
Tubulin alpha-1B chain OS=Homo sapiens OX=9606 GN=TUBA1B PE=1 SV=1				6174093
Peptidyl-prolyl cis-trans isomerase FKBP8 OS=Homo sapiens OX=9606 GN=FKBP8 PE=1 SV=2				6.02506e+06
TATA box-binding protein-associated factor RNA polymerase I subunit A OS=Homo sapiens OX=9606 GN=TAF1A PE=1 SV=1				5.18433e+06
Ribosomal RNA processing protein 1 homolog A OS=Homo sapiens OX=9606 GN=RRP1 PE=1 SV=1			74211.3	4.60045e+06
Tubulin gamma-1 chain OS=Homo sapiens OX=9606 GN=TUBG1 PE=1 SV=2				4.03404e+06
Elongation factor 1-alpha 1 OS=Homo sapiens OX=9606 GN=EEF1A1 PE=1 SV=1				3486588
Tubulin beta-2B chain OS=Homo sapiens OX=9606 GN=TUBB2B PE=1 SV=1				3084543
Caspase activity and apoptosis inhibitor 1 OS=Homo sapiens OX=9606 GN=CAAP1 PE=1 SV=2				2985082
Elongation factor 1-gamma OS=Homo sapiens OX=9606 GN=EEF1G PE=1 SV=3				2.60061e+06
26S proteasome non-ATPase regulatory subunit 12 OS=Homo sapiens OX=9606 GN=PSMD12 PE=1 SV=3				2255903
26S proteasome regulatory subunit 7 OS=Homo sapiens OX=9606 GN=PSMC2 PE=1 SV=3				2.06181e+06
Nucleosome assembly protein 1-like 1 OS=Homo sapiens OX=9606 GN=NAP1L1 PE=1 SV=1				1.54305e+06
Protein-tyrosine sulfotransferase 1 OS=Homo sapiens OX=9606 GN=TPST1 PE=1 SV=1				1.08119e+06
Testis-specific Y-encoded-like protein 1 OS=Homo sapiens OX=9606 GN=TSPYL1 PE=1 SV=3				980923
Vang-like protein 1 OS=Homo sapiens OX=9606 GN=VANGL1 PE=1 SV=1				723958
N-acylneuraminate cytidylyltransferase OS=Homo sapiens OX=9606 GN=CMAS PE=1 SV=2				670177
Phosphatidylinositol 5-phosphate 4-kinase type-2 gamma OS=Homo sapiens OX=9606 GN=PIP4K2C PE=1 SV=3				566811
Phosphatidylinositol 5-phosphate 4-kinase type-2 beta OS=Homo sapiens OX=9606 GN=PIP4K2B PE=1 SV=1				389569
CCR4-NOT transcription complex subunit 11 OS=Homo sapiens OX=9606 GN=CNOT11 PE=1 SV=1				312304
Serine palmitoyltransferase 1 OS=Homo sapiens OX=9606 GN=SPTLC1 PE=1 SV=1				256298
Septin-7 OS=Homo sapiens OX=9606 GN=SEPTIN7 PE=1 SV=2				135806
ATP synthase subunit beta, mitochondrial OS=Homo sapiens OX=9606 GN=ATP5F1B PE=1 SV=3				110905
Intraflagellar transport protein 57 homolog OS=Homo sapiens OX=9606 GN=IFT57 PE=1 SV=1				108705
Phosphatidylinositol 4-phosphate 5-kinase type-1 alpha OS=Homo sapiens OX=9606 GN=PIP5K1A PE=1 SV=1			1.14091e+06	95079.4
tRNA (adenine(58)-N(1))-methyltransferase, mitochondrial OS=Homo sapiens OX=9606 GN=TRMT61B PE=1 SV=2				66991.9
cAMP-dependent protein kinase type II-alpha regulatory subunit OS=Homo sapiens OX=9606 GN=PRKAR2A PE=1 SV=2				62758.5
Glutathione hydrolase 7 OS=Homo sapiens OX=9606 GN=GGT7 PE=1 SV=2				4.13161e+06	26444756
eIF5-mimic protein 1 OS=Homo sapiens OX=9606 GN=BZW2 PE=1 SV=1					1.45877e+07
Protein AAR2 homolog OS=Homo sapiens OX=9606 GN=AAR2 PE=1 SV=2					1.39729e+07
E3 ubiquitin-protein transferase MAEA OS=Homo sapiens OX=9606 GN=MAEA PE=1 SV=1					1.24368e+07
Transducin beta-like protein 2 OS=Homo sapiens OX=9606 GN=TBL2 PE=1 SV=1					1.19823e+07
Thioredoxin-interacting protein OS=Homo sapiens OX=9606 GN=TXNIP PE=1 SV=1					5.5029e+06
Calcium uptake protein 1, mitochondrial OS=Homo sapiens OX=9606 GN=MICU1 PE=1 SV=1				705433	5.3327e+06
TATA-box-binding protein OS=Homo sapiens OX=9606 GN=TBP PE=1 SV=2					3.93638e+06
DnaJ homolog subfamily A member 1 OS=Homo sapiens OX=9606 GN=DNAJA1 PE=1 SV=2					3.03814e+06
28S ribosomal protein S27, mitochondrial OS=Homo sapiens OX=9606 GN=MRPS27 PE=1 SV=3					1.60084e+06
AP-3 complex subunit mu-1 OS=Homo sapiens OX=9606 GN=AP3M1 PE=1 SV=1					1.44474e+06
CD2 antigen cytoplasmic tail-binding protein 2 OS=Homo sapiens OX=9606 GN=CD2BP2 PE=1 SV=1					1.39551e+06
Reticulon-4 OS=Homo sapiens OX=9606 GN=RTN4 PE=1 SV=2					1.31631e+06
Zinc finger protein 24 OS=Homo sapiens OX=9606 GN=ZNF24 PE=1 SV=4					1.28839e+06
Dolichyl-diphosphooligosaccharide--protein glycosyltransferase 48 kDa subunit OS=Homo sapiens OX=9606 GN=DDOST PE=1 SV=4					1.2501e+06
DnaJ homolog subfamily A member 2 OS=Homo sapiens OX=9606 GN=DNAJA2 PE=1 SV=1					1.16661e+06
26S proteasome non-ATPase regulatory subunit 11 OS=Homo sapiens OX=9606 GN=PSMD11 PE=1 SV=3					976770
General transcription factor IIH subunit 4 OS=Homo sapiens OX=9606 GN=GTF2H4 PE=1 SV=1				6.46338e+06	966035
General transcription factor IIH subunit 2 OS=Homo sapiens OX=9606 GN=GTF2H2 PE=1 SV=1					957155
26S proteasome regulatory subunit 8 OS=Homo sapiens OX=9606 GN=PSMC5 PE=1 SV=1					937218
Saccharopine dehydrogenase-like oxidoreductase OS=Homo sapiens OX=9606 GN=SCCPDH PE=1 SV=1					893921
cAMP-dependent protein kinase type I-alpha regulatory subunit OS=Homo sapiens OX=9606 GN=PRKAR1A PE=1 SV=1					830088
Beta-arrestin-2 OS=Homo sapiens OX=9606 GN=ARRB2 PE=1 SV=2					666092
Kelch domain-containing protein 10 OS=Homo sapiens OX=9606 GN=KLHDC10 PE=1 SV=1					461943
Squalene synthase OS=Homo sapiens OX=9606 GN=FDFT1 PE=1 SV=1					418940
Eukaryotic translation initiation factor 3 subunit E OS=Homo sapiens OX=9606 GN=EIF3E PE=1 SV=1					365104
Inhibitor of nuclear factor kappa-B kinase-interacting protein OS=Homo sapiens OX=9606 GN=IKBIP PE=1 SV=1					364868
26S proteasome non-ATPase regulatory subunit 6 OS=Homo sapiens OX=9606 GN=PSMD6 PE=1 SV=1					355944
Programmed cell death protein 2-like OS=Homo sapiens OX=9606 GN=PDCD2L PE=1 SV=1					338314
Lysophosphatidylserine lipase ABHD12 OS=Homo sapiens OX=9606 GN=ABHD12 PE=1 SV=2					313507
Nuclear migration protein nudC OS=Homo sapiens OX=9606 GN=NUDC PE=1 SV=1					311569
Hsp90 co-chaperone Cdc37 OS=Homo sapiens OX=9606 GN=CDC37 PE=1 SV=1					286386
Protein phosphatase 1 regulatory subunit 15B OS=Homo sapiens OX=9606 GN=PPP1R15B PE=1 SV=1					249127
Sorting nexin-9 OS=Homo sapiens OX=9606 GN=SNX9 PE=1 SV=1					245755
COUP transcription factor 2 OS=Homo sapiens OX=9606 GN=NR2F2 PE=1 SV=1					233805
Single-stranded DNA-binding protein 4 OS=Homo sapiens OX=9606 GN=SSBP4 PE=1 SV=1					224818
Actin-like protein 6A OS=Homo sapiens OX=9606 GN=ACTL6A PE=1 SV=1					218183
Prolactin regulatory element-binding protein OS=Homo sapiens OX=9606 GN=PREB PE=1 SV=2					204379
Protein TSSC4 OS=Homo sapiens OX=9606 GN=TSSC4 PE=1 SV=3					200909
Histone deacetylase 2 OS=Homo sapiens OX=9606 GN=HDAC2 PE=1 SV=2			9.2839e+07		147513
Sister chromatid cohesion protein DCC1 OS=Homo sapiens OX=9606 GN=DSCC1 PE=1 SV=2					139975
Programmed cell death protein 2 OS=Homo sapiens OX=9606 GN=PDCD2 PE=1 SV=2					103917
Replication factor C subunit 4 OS=Homo sapiens OX=9606 GN=RFC4 PE=1 SV=2						8.67362e+06
28S ribosomal protein S22, mitochondrial OS=Homo sapiens OX=9606 GN=MRPS22 PE=1 SV=1						7.67068e+06
E2F-associated phosphoprotein OS=Homo sapiens OX=9606 GN=EAPP PE=1 SV=4						2.44708e+06
Dimethyladenosine transferase 1, mitochondrial OS=Homo sapiens OX=9606 GN=TFB1M PE=1 SV=1						2.33382e+06
Glutaminyl-peptide cyclotransferase-like protein OS=Homo sapiens OX=9606 GN=QPCTL PE=1 SV=2						1.89246e+06
Deoxynucleotidyltransferase terminal-interacting protein 1 OS=Homo sapiens OX=9606 GN=DNTTIP1 PE=1 SV=2						1699022
Replication factor C subunit 3 OS=Homo sapiens OX=9606 GN=RFC3 PE=1 SV=2						1.43141e+06
Replication factor C subunit 5 OS=Homo sapiens OX=9606 GN=RFC5 PE=1 SV=1						1.35834e+06
Putative tRNA (cytidine(32)/guanosine(34)-2'-O)-methyltransferase OS=Homo sapiens OX=9606 GN=FTSJ1 PE=1 SV=2						1.35588e+06
L-lactate dehydrogenase A chain OS=Homo sapiens OX=9606 GN=LDHA PE=1 SV=2						1.18841e+06
Beta-enolase OS=Homo sapiens OX=9606 GN=ENO3 PE=1 SV=5						1.04762e+06
Replication factor C subunit 2 OS=Homo sapiens OX=9606 GN=RFC2 PE=1 SV=3						1.0101e+06
Fructose-bisphosphate aldolase A OS=Homo sapiens OX=9606 GN=ALDOA PE=1 SV=2						848648
Pre-mRNA-splicing factor ISY1 homolog OS=Homo sapiens OX=9606 GN=ISY1 PE=1 SV=3						283679
General transcription factor IIH subunit 3 OS=Homo sapiens OX=9606 GN=GTF2H3 PE=1 SV=2						256472
WD repeat-containing protein 5 OS=Homo sapiens OX=9606 GN=WDR5 PE=1 SV=1						190998
DDB1- and CUL4-associated factor 7 OS=Homo sapiens OX=9606 GN=DCAF7 PE=1 SV=1						188458
TATA box-binding protein-associated factor RNA polymerase I subunit D OS=Homo sapiens OX=9606 GN=TAF1D PE=1 SV=1						167177
Phosphatidylserine synthase 1 OS=Homo sapiens OX=9606 GN=PTDSS1 PE=1 SV=1						140889
BTB/POZ domain-containing protein KCTD12 OS=Homo sapiens OX=9606 GN=KCTD12 PE=1 SV=1						126993
Cyclin-dependent kinase 7 OS=Homo sapiens OX=9606 GN=CDK7 PE=1 SV=1						36183075	1.11265e+07
Acyl-coenzyme A thioesterase 8 OS=Homo sapiens OX=9606 GN=ACOT8 PE=1 SV=1							2.28437e+06
Serine/threonine-protein phosphatase PP1-gamma catalytic subunit OS=Homo sapiens OX=9606 GN=PPP1CC PE=1 SV=1							1.72927e+06
CDK-activating kinase assembly factor MAT1 OS=Homo sapiens OX=9606 GN=MNAT1 PE=1 SV=1						1321802	1.66137e+06
Glyceraldehyde-3-phosphate dehydrogenase OS=Homo sapiens OX=9606 GN=GAPDH PE=1 SV=3						1.61437e+06	1.58136e+06
Cyclin-H OS=Homo sapiens OX=9606 GN=CCNH PE=1 SV=1							1.26623e+06
Ceramide synthase 2 OS=Homo sapiens OX=9606 GN=CERS2 PE=1 SV=1						384597	1.12012e+06
Protein transport protein Sec61 subunit alpha isoform 1 OS=Homo sapiens OX=9606 GN=SEC61A1 PE=1 SV=2						3.23024e+06	989705
Serine/threonine-protein phosphatase PP1-beta catalytic subunit OS=Homo sapiens OX=9606 GN=PPP1CB PE=1 SV=3							781719
Eukaryotic translation initiation factor 3 subunit I OS=Homo sapiens OX=9606 GN=EIF3I PE=1 SV=1							402501
Casein kinase II subunit alpha OS=Homo sapiens OX=9606 GN=CSNK2A1 PE=1 SV=1				2620743	5.66114e+07	4.95285e+06	316932
Kelch-like protein 7 OS=Homo sapiens OX=9606 GN=KLHL7 PE=1 SV=2			242476		126763		278560
Stearoyl-CoA desaturase OS=Homo sapiens OX=9606 GN=SCD PE=1 SV=2							277923
Beta-1,3-galactosyltransferase 6 OS=Homo sapiens OX=9606 GN=B3GALT6 PE=1 SV=2						721979	201873
Serine/threonine-protein phosphatase PP1-alpha catalytic subunit OS=Homo sapiens OX=9606 GN=PPP1CA PE=1 SV=1							183931
Guanine nucleotide-binding protein G(I)/G(S)/G(T) subunit beta-1 OS=Homo sapiens OX=9606 GN=GNB1 PE=1 SV=3							166740
MKI67 FHA domain-interacting nucleolar phosphoprotein OS=Homo sapiens OX=9606 GN=NIFK PE=1 SV=1							147769
Mitochondrial import inner membrane translocase subunit TIM50 OS=Homo sapiens OX=9606 GN=TIMM50 PE=1 SV=2						190596	87269.4
Neural Wiskott-Aldrich syndrome protein OS=Homo sapiens OX=9606 GN=WASL PE=1 SV=2							72202.1
Endoplasmic reticulum-Golgi intermediate compartment protein 1 OS=Homo sapiens OX=9606 GN=ERGIC1 PE=1 SV=1							994656	5.76271e+06
Methyl-CpG-binding domain protein 2 OS=Homo sapiens OX=9606 GN=MBD2 PE=1 SV=1								3.95759e+06
26S proteasome non-ATPase regulatory subunit 8 OS=Homo sapiens OX=9606 GN=PSMD8 PE=1 SV=2								2.98212e+06
tRNA pseudouridine synthase-like 1 OS=Homo sapiens OX=9606 GN=PUSL1 PE=1 SV=1								2.86122e+06
40S ribosomal protein S2 OS=Homo sapiens OX=9606 GN=RPS2 PE=1 SV=2								1.33341e+06
Exosome complex component RRP4 OS=Homo sapiens OX=9606 GN=EXOSC2 PE=1 SV=2								1.1803e+06
ATP synthase subunit gamma, mitochondrial OS=Homo sapiens OX=9606 GN=ATP5F1C PE=1 SV=1								748815
Proteasome activator complex subunit 3 OS=Homo sapiens OX=9606 GN=PSME3 PE=1 SV=1								643062
Cell death regulator Aven OS=Homo sapiens OX=9606 GN=AVEN PE=1 SV=1				8.59483e+06	120283			585643
ADP/ATP translocase 3 OS=Homo sapiens OX=9606 GN=SLC25A6 PE=1 SV=4								584511
Exosome complex component RRP40 OS=Homo sapiens OX=9606 GN=EXOSC3 PE=1 SV=3								543295
Elongation factor 1-delta OS=Homo sapiens OX=9606 GN=EEF1D PE=1 SV=5								462502
ADP/ATP translocase 2 OS=Homo sapiens OX=9606 GN=SLC25A5 PE=1 SV=7								390072
Protein S100-A4 OS=Homo sapiens OX=9606 GN=S100A4 PE=1 SV=1								280705
Immunoglobulin lambda constant 2 OS=Homo sapiens OX=9606 GN=IGLC2 PE=1 SV=1								269898
Transcriptional repressor p66-beta OS=Homo sapiens OX=9606 GN=GATAD2B PE=1 SV=1								189403
Prohibitin 1 OS=Homo sapiens OX=9606 GN=PHB1 PE=1 SV=1								156855
Trafficking protein particle complex subunit 6A OS=Homo sapiens OX=9606 GN=TRAPPC6A PE=1 SV=2		122488						155708
Eukaryotic translation initiation factor 2 subunit 3B OS=Homo sapiens OX=9606 GN=EIF2S3B PE=2 SV=2				3.34561e+07				105251
Pyrroline-5-carboxylate reductase 1, mitochondrial OS=Homo sapiens OX=9606 GN=PYCR1 PE=1 SV=2								97693.9
Polymeric immunoglobulin receptor OS=Homo sapiens OX=9606 GN=PIGR PE=1 SV=4								83818.5
Hornerin OS=Homo sapiens OX=9606 GN=HRNR PE=1 SV=2								67831.8
14-3-3 protein gamma OS=Homo sapiens OX=9606 GN=YWHAG PE=1 SV=2									1.0763e+07
14-3-3 protein zeta/delta OS=Homo sapiens OX=9606 GN=YWHAZ PE=1 SV=1									8.32758e+06
14-3-3 protein eta OS=Homo sapiens OX=9606 GN=YWHAH PE=1 SV=4									7.89905e+06
Intraflagellar transport protein 43 homolog OS=Homo sapiens OX=9606 GN=IFT43 PE=1 SV=3									3.59713e+06
14-3-3 protein beta/alpha OS=Homo sapiens OX=9606 GN=YWHAB PE=1 SV=3									2.585e+06
Proteasome subunit alpha type-4 OS=Homo sapiens OX=9606 GN=PSMA4 PE=1 SV=1									1.84783e+06
Proteasome subunit alpha type-1 OS=Homo sapiens OX=9606 GN=PSMA1 PE=1 SV=1									1.81681e+06
Vesicle transport through interaction with t-SNAREs homolog 1B OS=Homo sapiens OX=9606 GN=VTI1B PE=1 SV=3									1.17997e+06
Signal recognition particle receptor subunit beta OS=Homo sapiens OX=9606 GN=SRPRB PE=1 SV=3									1.00098e+06
Proteasome subunit alpha type-7 OS=Homo sapiens OX=9606 GN=PSMA7 PE=1 SV=1									838598
Complement component 1 Q subcomponent-binding protein, mitochondrial OS=Homo sapiens OX=9606 GN=C1QBP PE=1 SV=1									803705
Desmoplakin OS=Homo sapiens OX=9606 GN=DSP PE=1 SV=3				526336				356972	773906
14-3-3 protein theta OS=Homo sapiens OX=9606 GN=YWHAQ PE=1 SV=1									625429
40S ribosomal protein S4, X isoform OS=Homo sapiens OX=9606 GN=RPS4X PE=1 SV=2									400626
Ribonuclease P protein subunit p30 OS=Homo sapiens OX=9606 GN=RPP30 PE=1 SV=1									345722
Calmodulin-like protein 5 OS=Homo sapiens OX=9606 GN=CALML5 PE=1 SV=2									338783
Junction plakoglobin OS=Homo sapiens OX=9606 GN=JUP PE=1 SV=3					248664			436362	305546
Skin-specific protein 32 OS=Homo sapiens OX=9606 GN=XP32 PE=1 SV=1									267796
Vesicle-associated membrane protein-associated protein B/C OS=Homo sapiens OX=9606 GN=VAPB PE=1 SV=3									260660
40S ribosomal protein S3 OS=Homo sapiens OX=9606 GN=RPS3 PE=1 SV=2									250121
Loricrin OS=Homo sapiens OX=9606 GN=LORICRIN PE=1 SV=2									239472
Filaggrin-2 OS=Homo sapiens OX=9606 GN=FLG2 PE=1 SV=1			116185		356663				236382
28S ribosomal protein S2, mitochondrial OS=Homo sapiens OX=9606 GN=MRPS2 PE=1 SV=1									233387
Exosome complex component MTR3 OS=Homo sapiens OX=9606 GN=EXOSC6 PE=1 SV=1								113820	232449
Annexin A2 OS=Homo sapiens OX=9606 GN=ANXA2 PE=1 SV=2									169727
Sesquipedalian-1 OS=Homo sapiens OX=9606 GN=PHETA1 PE=1 SV=1									165978
Desmoglein-1 OS=Homo sapiens OX=9606 GN=DSG1 PE=1 SV=2				199498	77524.1			83055.8	158686
Proteasome subunit alpha type-6 OS=Homo sapiens OX=9606 GN=PSMA6 PE=1 SV=1									144635
Methyl-CpG-binding domain protein 3 OS=Homo sapiens OX=9606 GN=MBD3 PE=1 SV=1								7.38562e+06	114275
Proteasome subunit alpha type-3 OS=Homo sapiens OX=9606 GN=PSMA3 PE=1 SV=2									110579
Elongation factor 1-beta OS=Homo sapiens OX=9606 GN=EEF1B2 PE=1 SV=3									100801
Phosphate carrier protein, mitochondrial OS=Homo sapiens OX=9606 GN=SLC25A3 PE=1 SV=2						1.77452e+07		466736	98540.6
Importin subunit alpha-1 OS=Homo sapiens OX=9606 GN=KPNA2 PE=1 SV=1			4.31586e+07						95195.7
Zinc-alpha-2-glycoprotein OS=Homo sapiens OX=9606 GN=AZGP1 PE=1 SV=2									93916.2
DNA-directed RNA polymerases I and III subunit RPAC1 OS=Homo sapiens OX=9606 GN=POLR1C PE=1 SV=1					1.79353e+06	2.92067e+06			90545.8
Serpin B12 OS=Homo sapiens OX=9606 GN=SERPINB12 PE=1 SV=1									89955.6
Transcription factor A, mitochondrial OS=Homo sapiens OX=9606 GN=TFAM PE=1 SV=1									84192.9
Histone H2B type 1-K OS=Homo sapiens OX=9606 GN=H2BC12 PE=1 SV=3									82650.7
Proteasome subunit beta type-7 OS=Homo sapiens OX=9606 GN=PSMB7 PE=1 SV=1									82174.6
Protein-glutamine gamma-glutamyltransferase E OS=Homo sapiens OX=9606 GN=TGM3 PE=1 SV=4									76936.9
Pre-mRNA-processing factor 19 OS=Homo sapiens OX=9606 GN=PRPF19 PE=1 SV=1			4.83227e+07	1.70582e+06					75632.3
eIF5-mimic protein 2 OS=Homo sapiens OX=9606 GN=BZW1 PE=1 SV=1				946371	4.11123e+08	2.40545e+06			68509.3
Lysosomal protective protein OS=Homo sapiens OX=9606 GN=CTSA PE=1 SV=2					2.49037e+06	8.59586e+06	9.12202e+06	8.76689e+07	2.59828e+08	5.15899e+08
S-phase kinase-associated protein 1 OS=Homo sapiens OX=9606 GN=SKP1 PE=1 SV=2										1.96646e+07
Cell division control protein 42 homolog OS=Homo sapiens OX=9606 GN=CDC42 PE=1 SV=2										5.64525e+06
DNA-directed RNA polymerase I subunit RPA49 OS=Homo sapiens OX=9606 GN=POLR1E PE=1 SV=3				274984486	1.278e+06				231906	5295374
39S ribosomal protein L12, mitochondrial OS=Homo sapiens OX=9606 GN=MRPL12 PE=1 SV=2										3.0313e+06
Signal recognition particle 14 kDa protein OS=Homo sapiens OX=9606 GN=SRP14 PE=1 SV=2						94877.8		333490	105059	2.23639e+06
Peptidyl-prolyl cis-trans isomerase H OS=Homo sapiens OX=9606 GN=PPIH PE=1 SV=1										1.50838e+06
Calcium load-activated calcium channel OS=Homo sapiens OX=9606 GN=TMCO1 PE=1 SV=2										586373
Phospholipid hydroperoxide glutathione peroxidase OS=Homo sapiens OX=9606 GN=GPX4 PE=1 SV=3										570037
Actin, cytoplasmic 1 OS=Homo sapiens OX=9606 GN=ACTB PE=1 SV=1						451297	239297		221805	332502
Alpha-enolase OS=Homo sapiens OX=9606 GN=ENO1 PE=1 SV=2									248696	323202
Fragile X mental retardation syndrome-related protein 1 OS=Homo sapiens OX=9606 GN=FXR1 PE=1 SV=3										309722
Phosphatidylglycerophosphatase and protein-tyrosine phosphatase 1 OS=Homo sapiens OX=9606 GN=PTPMT1 PE=1 SV=1										299102
Histone-binding protein RBBP4 OS=Homo sapiens OX=9606 GN=RBBP4 PE=1 SV=3				6.13884e+07	593546					289642
60S ribosomal protein L27 OS=Homo sapiens OX=9606 GN=RPL27 PE=1 SV=2										246783
28S ribosomal protein S28, mitochondrial OS=Homo sapiens OX=9606 GN=MRPS28 PE=1 SV=1										222937
Proteasome subunit beta type-6 OS=Homo sapiens OX=9606 GN=PSMB6 PE=1 SV=4										218629
Casein kinase II subunit beta OS=Homo sapiens OX=9606 GN=CSNK2B PE=1 SV=1						378666	175826	1.56055e+07	3.42992e+06	213582
14-3-3 protein epsilon OS=Homo sapiens OX=9606 GN=YWHAE PE=1 SV=1		235752				715603		9.17473e+06	6.13666e+06	183592
ADP-ribosylation factor-like protein 1 OS=Homo sapiens OX=9606 GN=ARL1 PE=1 SV=1										158353
AP-3 complex subunit sigma-1 OS=Homo sapiens OX=9606 GN=AP3S1 PE=1 SV=1										148891
Cytoplasmic dynein 1 heavy chain 1 OS=Homo sapiens OX=9606 GN=DYNC1H1 PE=1 SV=5										139807
Eukaryotic initiation factor 4A-II OS=Homo sapiens OX=9606 GN=EIF4A2 PE=1 SV=2					406292				96712.5	125913
28S ribosomal protein S25, mitochondrial OS=Homo sapiens OX=9606 GN=MRPS25 PE=1 SV=1										124938
Cofilin-1 OS=Homo sapiens OX=9606 GN=CFL1 PE=1 SV=3										117703
Transmembrane protein 109 OS=Homo sapiens OX=9606 GN=TMEM109 PE=1 SV=1										111239
CDP-diacylglycerol--inositol 3-phosphatidyltransferase OS=Homo sapiens OX=9606 GN=CDIPT PE=1 SV=1										108105
Leucine-rich repeat-containing protein 59 OS=Homo sapiens OX=9606 GN=LRRC59 PE=1 SV=1					594167	1.90207e+07	1.55116e+08	1.89415e+06		107772
Small nuclear ribonucleoprotein Sm D2 OS=Homo sapiens OX=9606 GN=SNRPD2 PE=1 SV=1										97668.3
Trafficking protein particle complex subunit 11 OS=Homo sapiens OX=9606 GN=TRAPPC11 PE=1 SV=2										95123
Signal recognition particle 9 kDa protein OS=Homo sapiens OX=9606 GN=SRP9 PE=1 SV=2										92055.8
Histone H3.1 OS=Homo sapiens OX=9606 GN=H3C12 PE=1 SV=2										89868.8
Thioredoxin-related transmembrane protein 1 OS=Homo sapiens OX=9606 GN=TMX1 PE=1 SV=1									4.03341e+06	87581.3
Peroxiredoxin-4 OS=Homo sapiens OX=9606 GN=PRDX4 PE=1 SV=1									328715	87411.3
ADP-ribosylation factor 3 OS=Homo sapiens OX=9606 GN=ARF3 PE=1 SV=2										87119.7
Eukaryotic translation elongation factor 1 epsilon-1 OS=Homo sapiens OX=9606 GN=EEF1E1 PE=1 SV=1										82788.5
DNA-directed RNA polymerases I, II, and III subunit RPABC1 OS=Homo sapiens OX=9606 GN=POLR2E PE=1 SV=4									59539.2	79717
Serine/threonine-protein phosphatase PGAM5, mitochondrial OS=Homo sapiens OX=9606 GN=PGAM5 PE=1 SV=2								7.89151e+06		78050.1
Casein kinase II subunit alpha' OS=Homo sapiens OX=9606 GN=CSNK2A2 PE=1 SV=1					1.22569e+06	1.635e+08		357304	68147.8	76397.2
60 kDa heat shock protein, mitochondrial OS=Homo sapiens OX=9606 GN=HSPD1 PE=1 SV=2			2.30265e+06							75565.6
Histone-binding protein RBBP7 OS=Homo sapiens OX=9606 GN=RBBP7 PE=1 SV=1				2.05961e+08						74792
Profilin-1 OS=Homo sapiens OX=9606 GN=PFN1 PE=1 SV=2		106957							71704.4	73208.9
Nucleoside diphosphate kinase A OS=Homo sapiens OX=9606 GN=NME1 PE=1 SV=1										71345.3
Actin-related protein 2/3 complex subunit 4 OS=Homo sapiens OX=9606 GN=ARPC4 PE=1 SV=3										29105.2

## Sheet: Table S8
Table S8 corresponding to Figure S7B. Mass spectrometry analyses of proteins from visible bands excised from Coomassie gel of small complex of Flag-R15B411-511H2A eluate after SEC.
Description	Abundance: A2	Abundance: B2	Abundance: C2	Abundance: D2	Abundance: E2	Abundance: F2	Abundance: G2	Abundance: H2	Abundance: I2
Protein S100-A4 OS=Homo sapiens OX=9606 GN=S100A4 PE=1 SV=1				136449			222730		72448.5
Trafficking protein particle complex subunit 6A OS=Homo sapiens OX=9606 GN=TRAPPC6A PE=1 SV=2	79968.9	105099		112115			108794		74767.9
Protein LYRIC OS=Homo sapiens OX=9606 GN=MTDH PE=1 SV=2			933767						76596.1
Sigma intracellular receptor 2 OS=Homo sapiens OX=9606 GN=TMEM97 PE=1 SV=1									77489.3
Eukaryotic translation initiation factor 2 subunit 3B OS=Homo sapiens OX=9606 GN=EIF2S3B PE=2 SV=2				372795	2.57709e+07		139079	215475	78099.5
Proteasome subunit alpha type-7 OS=Homo sapiens OX=9606 GN=PSMA7 PE=1 SV=1									79130.6
Sesquipedalian-1 OS=Homo sapiens OX=9606 GN=PHETA1 PE=1 SV=1									81673.4
Signal recognition particle 9 kDa protein OS=Homo sapiens OX=9606 GN=SRP9 PE=1 SV=2	129464	149423	106800	131054			216717		82955
Serine/threonine-protein phosphatase PP1-beta catalytic subunit OS=Homo sapiens OX=9606 GN=PPP1CB PE=1 SV=3							137593	6.54887e+06	85166.6
Trafficking protein particle complex subunit 2B OS=Homo sapiens OX=9606 GN=TRAPPC2B PE=1 SV=1							93884		86172.8
60S ribosomal protein L14 OS=Homo sapiens OX=9606 GN=RPL14 PE=1 SV=4	87074.5		119803	91019			80791.2		86641.4
Profilin-1 OS=Homo sapiens OX=9606 GN=PFN1 PE=1 SV=2	80112.2	96563.5	109762				125498		91560.8
ATP-dependent RNA helicase DHX15 OS=Homo sapiens OX=9606 GN=DHX15 PE=1 SV=2	79120.1	105713	78764.4	108704					91766.5
Filaggrin-2 OS=Homo sapiens OX=9606 GN=FLG2 PE=1 SV=1		514139	136675	97052.2					95648.6
Trafficking protein particle complex subunit 11 OS=Homo sapiens OX=9606 GN=TRAPPC11 PE=1 SV=2	86851.4	110798	123810				175148		100230
T-complex protein 1 subunit alpha OS=Homo sapiens OX=9606 GN=TCP1 PE=1 SV=1				1.53518e+07					111823
DNA-directed RNA polymerase I subunit RPA49 OS=Homo sapiens OX=9606 GN=POLR1E PE=1 SV=3				189533	1.71653e+08				116693
Histone deacetylase 6 OS=Homo sapiens OX=9606 GN=HDAC6 PE=1 SV=2		567639							117989
Eukaryotic initiation factor 4A-II OS=Homo sapiens OX=9606 GN=EIF4A2 PE=1 SV=2	138083			133184		422978			124372
Delta(3,5)-Delta(2,4)-dienoyl-CoA isomerase, mitochondrial OS=Homo sapiens OX=9606 GN=ECH1 PE=1 SV=2									129503
Signal recognition particle 14 kDa protein OS=Homo sapiens OX=9606 GN=SRP14 PE=1 SV=2	266748	248371	246780		291944	122437	302670	318852	129756
Proteasome subunit alpha type-6 OS=Homo sapiens OX=9606 GN=PSMA6 PE=1 SV=1									130482
Proteasome subunit alpha type-1 OS=Homo sapiens OX=9606 GN=PSMA1 PE=1 SV=1									138488
Histone H2A type 1-B/E OS=Homo sapiens OX=9606 GN=H2AC8 PE=1 SV=2						52345.1	146731		143524
Casein kinase II subunit alpha' OS=Homo sapiens OX=9606 GN=CSNK2A2 PE=1 SV=1				134425			2.55472e+07		148994
Fragile X mental retardation syndrome-related protein 1 OS=Homo sapiens OX=9606 GN=FXR1 PE=1 SV=3	198072	247349	165123	153094			140146		160603
Cytoplasmic dynein 1 heavy chain 1 OS=Homo sapiens OX=9606 GN=DYNC1H1 PE=1 SV=5			138631				62008.1		160989
Exosome complex component RRP4 OS=Homo sapiens OX=9606 GN=EXOSC2 PE=1 SV=2									168262
Trafficking protein particle complex subunit 3 OS=Homo sapiens OX=9606 GN=TRAPPC3 PE=1 SV=1	99641.8	170467		285469			212891		176578
Thioredoxin-related transmembrane protein 1 OS=Homo sapiens OX=9606 GN=TMX1 PE=1 SV=1									180997
Proteasome activator complex subunit 3 OS=Homo sapiens OX=9606 GN=PSME3 PE=1 SV=1									202014
Casein kinase II subunit alpha OS=Homo sapiens OX=9606 GN=CSNK2A1 PE=1 SV=1						4.53274e+07	425975		218122
Exosome complex component RRP40 OS=Homo sapiens OX=9606 GN=EXOSC3 PE=1 SV=3									241356
F-actin-capping protein subunit beta OS=Homo sapiens OX=9606 GN=CAPZB PE=1 SV=4									247953
Elongation factor 1-delta OS=Homo sapiens OX=9606 GN=EEF1D PE=1 SV=5									248383
Brain-specific angiogenesis inhibitor 1-associated protein 2-like protein 1 OS=Homo sapiens OX=9606 GN=BAIAP2L1 PE=1 SV=2			75266.2	2.47547e+07				604833	263486
F-box/WD repeat-containing protein 11 OS=Homo sapiens OX=9606 GN=FBXW11 PE=1 SV=1	243688	1.42598e+06	1.08377e+06	1.20242e+08	1.16843e+08	2.55186e+06	2.06417e+06	1.2215e+06	268009
Cell death regulator Aven OS=Homo sapiens OX=9606 GN=AVEN PE=1 SV=1					5.57674e+06				270449
Glutathione hydrolase 7 OS=Homo sapiens OX=9606 GN=GGT7 PE=1 SV=2						28873162			319852
Histone H3.1 OS=Homo sapiens OX=9606 GN=H3C12 PE=1 SV=2									335183
Leucine-rich repeat-containing protein 59 OS=Homo sapiens OX=9606 GN=LRRC59 PE=1 SV=1						1.09448e+06	1.20743e+07	6.25564e+08	364391
Dermcidin OS=Homo sapiens OX=9606 GN=DCD PE=1 SV=2	629390	706469	178953	327142			485271	1.51808e+06	403599
Alpha-enolase OS=Homo sapiens OX=9606 GN=ENO1 PE=1 SV=2	111580	118362	318283			98796.7	425076		405591
Methyl-CpG-binding domain protein 3 OS=Homo sapiens OX=9606 GN=MBD3 PE=1 SV=1									420399
Actin, cytoplasmic 1 OS=Homo sapiens OX=9606 GN=ACTB PE=1 SV=1	209300		319638				256031		422435
Proteasome subunit alpha type-4 OS=Homo sapiens OX=9606 GN=PSMA4 PE=1 SV=1									480915
Calmodulin-like protein 5 OS=Homo sapiens OX=9606 GN=CALML5 PE=1 SV=2			123436				187518		515933
Phosphate carrier protein, mitochondrial OS=Homo sapiens OX=9606 GN=SLC25A3 PE=1 SV=2							3.17794e+06		541605
Etoposide-induced protein 2.4 homolog OS=Homo sapiens OX=9606 GN=EI24 PE=1 SV=4									600676
Histone H4 OS=Homo sapiens OX=9606 GN=H4-16 PE=1 SV=2	416002	689113	395374	480770			471534		636244
Casein kinase II subunit beta OS=Homo sapiens OX=9606 GN=CSNK2B PE=1 SV=1								1.31296e+06	748185
28S ribosomal protein S18b, mitochondrial OS=Homo sapiens OX=9606 GN=MRPS18B PE=1 SV=1								82471.3	819059
ADP/ATP translocase 2 OS=Homo sapiens OX=9606 GN=SLC25A5 PE=1 SV=7									895107
Trafficking protein particle complex subunit 2-like protein OS=Homo sapiens OX=9606 GN=TRAPPC2L PE=1 SV=1	1.20804e+06	1.27684e+06	1.27347e+06	1.24653e+06	747924	1.19812e+06	1.29084e+06	845622	967766
General transcription factor IIH subunit 3 OS=Homo sapiens OX=9606 GN=GTF2H3 PE=1 SV=2								2.84957e+06	1.0903e+06
Heat shock 70 kDa protein 1B OS=Homo sapiens OX=9606 GN=HSPA1B PE=1 SV=1	5.49932e+06	1.62428e+07	6.89348e+08	1.20193e+07	3.60904e+06	9.16318e+06	2.27749e+06	3.33543e+06	1.15486e+06
Trafficking protein particle complex subunit 4 OS=Homo sapiens OX=9606 GN=TRAPPC4 PE=1 SV=1	1.64602e+06	1.81245e+06	1.64022e+06	1.62248e+06	193224	1.82873e+06	2.59714e+06	1.62472e+06	1.76425e+06
Acyl-CoA dehydrogenase family member 11 OS=Homo sapiens OX=9606 GN=ACAD11 PE=1 SV=3	5.43143e+09	5.42305e+08	1.20862e+07	2.71016e+07	3.43783e+07	1.73184e+07	1.57419e+06	1.04726e+07	2.12313e+06
Serine/threonine-protein phosphatase PGAM5, mitochondrial OS=Homo sapiens OX=9606 GN=PGAM5 PE=1 SV=2									2.15962e+06
40S ribosomal protein S2 OS=Homo sapiens OX=9606 GN=RPS2 PE=1 SV=2									2.19581e+06
Very-long-chain (3R)-3-hydroxyacyl-CoA dehydratase 3 OS=Homo sapiens OX=9606 GN=HACD3 PE=1 SV=2		324685		578961	173213	367182	519405	1.45265e+06	2.31015e+06
Translation initiation factor eIF-2B subunit gamma OS=Homo sapiens OX=9606 GN=EIF2B3 PE=1 SV=1	3.49741e+06	7.6302e+06	5.45274e+06	1.02695e+08	9.70412e+09	9.30822e+07	1.16208e+07	1.92566e+07	2.68766e+06
Endoplasmic reticulum-Golgi intermediate compartment protein 1 OS=Homo sapiens OX=9606 GN=ERGIC1 PE=1 SV=1							325937	7.49465e+06	2.69523e+06
DAP3-binding cell death enhancer 1 OS=Homo sapiens OX=9606 GN=DELE1 PE=1 SV=3	1.58727e+06	884476				4.72256e+06	5.29462e+06	26129320	2.81776e+06
Translation initiation factor eIF-2B subunit delta OS=Homo sapiens OX=9606 GN=EIF2B4 PE=1 SV=2	1.06415e+07	2.06927e+07	2.51391e+07	4.45693e+09	5.72843e+08	3.15618e+07	8.85087e+06	5.54624e+06	3.39831e+06
Eukaryotic translation initiation factor 5 OS=Homo sapiens OX=9606 GN=EIF5 PE=1 SV=2	1.90591e+06	3.12799e+06	5.33079e+06	1.13307e+08	1.56772e+09	3.80895e+07	6.88501e+06	1.55035e+07	3.78898e+06
14-3-3 protein epsilon OS=Homo sapiens OX=9606 GN=YWHAE PE=1 SV=1	198177			198557					3.88955e+06
Translation initiation factor eIF-2B subunit beta OS=Homo sapiens OX=9606 GN=EIF2B2 PE=1 SV=3	1.44959e+06	2.07714e+06	889347	4.28479e+06	9.72224e+06	3.35173e+07	5.64377e+09	3.12431e+08	4.00098e+06
tRNA pseudouridine synthase-like 1 OS=Homo sapiens OX=9606 GN=PUSL1 PE=1 SV=1									4.66121e+06
Lysosomal protective protein OS=Homo sapiens OX=9606 GN=CTSA PE=1 SV=2						212393	718839	7.13962e+06	7.51416e+06
Eukaryotic translation initiation factor 2-alpha kinase 1 OS=Homo sapiens OX=9606 GN=EIF2AK1 PE=1 SV=2	385736	1.68678e+07	629290	434082	352072	7.96318e+06	2.63615e+07	7.1983e+07	1.10434e+07
Translation initiation factor eIF-2B subunit epsilon OS=Homo sapiens OX=9606 GN=EIF2B5 PE=1 SV=3	2.06418e+09	7.04563e+09	4.07457e+07	6.07543e+07	1.32238e+08	3.17749e+07	8.78663e+06	2.85033e+07	1.24252e+07
Eukaryotic translation initiation factor 2 subunit 3 OS=Homo sapiens OX=9606 GN=EIF2S3 PE=1 SV=3	11120340	1.58032e+07	1.32227e+07	2.43034e+08	1.80449e+10	3.14263e+08	2.60729e+08	1.2143e+09	1.99911e+07
Eukaryotic translation initiation factor 2 subunit 2 OS=Homo sapiens OX=9606 GN=EIF2S2 PE=1 SV=2	3.12591e+07	6.41885e+07	3.93655e+07	2.00446e+08	4.83469e+09	5.61559e+10	3.53387e+08	1.36333e+09	2.03516e+08
Eukaryotic translation initiation factor 2 subunit 1 OS=Homo sapiens OX=9606 GN=EIF2S1 PE=1 SV=3	3.45286e+07	5.02579e+07	3.02153e+07	1.24488e+08	4.59924e+08	1.19356e+09	1.67912e+10	1.08337e+11	4.91383e+08
Translation initiation factor eIF-2B subunit alpha OS=Homo sapiens OX=9606 GN=EIF2B1 PE=1 SV=1	655267	1.35478e+06	586000	2.49088e+06	8.26495e+06	1.39608e+07	1.69393e+07	3.7065e+08	2.30579e+09
Mortality factor 4-like protein 2 OS=Homo sapiens OX=9606 GN=MORF4L2 PE=1 SV=1								95676
Hornerin OS=Homo sapiens OX=9606 GN=HRNR PE=1 SV=2								107767
WD repeat-containing protein 36 OS=Homo sapiens OX=9606 GN=WDR36 PE=1 SV=1	2.11702e+07	2.10525e+07		248848				162129
Transcription factor Jun OS=Homo sapiens OX=9606 GN=JUN PE=1 SV=2								214348
Putative tRNA (cytidine(32)/guanosine(34)-2'-O)-methyltransferase OS=Homo sapiens OX=9606 GN=FTSJ1 PE=1 SV=2							624909	292688
CBY1-interacting BAR domain-containing protein 1 OS=Homo sapiens OX=9606 GN=CIBAR1 PE=1 SV=2								349935
26S proteasome non-ATPase regulatory subunit 14 OS=Homo sapiens OX=9606 GN=PSMD14 PE=1 SV=1								474279
Translocon-associated protein subunit alpha OS=Homo sapiens OX=9606 GN=SSR1 PE=1 SV=3								501338
Arf-GAP with GTPase, ANK repeat and PH domain-containing protein 1 OS=Homo sapiens OX=9606 GN=AGAP1 PE=1 SV=4	98134.3	580728	87715	231793			1.05164e+06	531103
E3 ubiquitin-protein ligase CHIP OS=Homo sapiens OX=9606 GN=STUB1 PE=1 SV=2								563589
Serine protease 1 OS=Homo sapiens OX=9606 GN=PRSS1 PE=1 SV=1	696396	2.57853e+06	456670	994681		2.05746e+06	1.20886e+06	621948
F-actin-capping protein subunit alpha-1 OS=Homo sapiens OX=9606 GN=CAPZA1 PE=1 SV=3								628029
Gamma-glutamyl hydrolase OS=Homo sapiens OX=9606 GN=GGH PE=1 SV=2							431114	676674
Inactive hydroxysteroid dehydrogenase-like protein 1 OS=Homo sapiens OX=9606 GN=HSDL1 PE=1 SV=3								704632
Neural Wiskott-Aldrich syndrome protein OS=Homo sapiens OX=9606 GN=WASL PE=1 SV=2				166366				766273
KATNB1-like protein 1 OS=Homo sapiens OX=9606 GN=KATNBL1 PE=1 SV=1								994001
Ceramide synthase 2 OS=Homo sapiens OX=9606 GN=CERS2 PE=1 SV=1							395938	1.05664e+06
Casein kinase I isoform alpha OS=Homo sapiens OX=9606 GN=CSNK1A1 PE=1 SV=2								1.21973e+06
Protein transport protein Sec61 subunit alpha isoform 1 OS=Homo sapiens OX=9606 GN=SEC61A1 PE=1 SV=2							1.10421e+06	2.28731e+06
Serine/threonine-protein phosphatase 2A catalytic subunit alpha isoform OS=Homo sapiens OX=9606 GN=PPP2CA PE=1 SV=1								2.32502e+06
Beta-galactosidase OS=Homo sapiens OX=9606 GN=GLB1 PE=1 SV=2	344988	1.70638e+06	1.65729e+06	3.39254e+08	1.18967e+07	5.21279e+06	82258.4	2.34664e+06
Glyceraldehyde-3-phosphate dehydrogenase OS=Homo sapiens OX=9606 GN=GAPDH PE=1 SV=3	103728	975644	168756	126934			2.44394e+06	4.70063e+06
Arf-GAP with GTPase, ANK repeat and PH domain-containing protein 3 OS=Homo sapiens OX=9606 GN=AGAP3 PE=1 SV=2	2.1348e+06	9.52248e+06	640840	4.91224e+06	275456	2.16788e+06	6.8583e+06	4.73845e+06
BTB/POZ domain-containing protein KCTD12 OS=Homo sapiens OX=9606 GN=KCTD12 PE=1 SV=1							3.06013e+06	6.57371e+06
Cyclin-dependent kinase 7 OS=Homo sapiens OX=9606 GN=CDK7 PE=1 SV=1							2.99562e+07	7.30469e+06
CDK-activating kinase assembly factor MAT1 OS=Homo sapiens OX=9606 GN=MNAT1 PE=1 SV=1							1.73297e+06	8.96742e+06
Serine/threonine-protein phosphatase PP1-alpha catalytic subunit OS=Homo sapiens OX=9606 GN=PPP1CA PE=1 SV=1							770961	1.22686e+07
Acyl-coenzyme A thioesterase 8 OS=Homo sapiens OX=9606 GN=ACOT8 PE=1 SV=1							1.68164e+06	2.2017e+07
Serine/threonine-protein phosphatase PP1-gamma catalytic subunit OS=Homo sapiens OX=9606 GN=PPP1CC PE=1 SV=1							485614	2.28702e+07
Cyclin-H OS=Homo sapiens OX=9606 GN=CCNH PE=1 SV=1								2.63948e+07
Transcription elongation factor, mitochondrial OS=Homo sapiens OX=9606 GN=TEFM PE=1 SV=1								3.91067e+07
Trafficking protein particle complex subunit 8 OS=Homo sapiens OX=9606 GN=TRAPPC8 PE=1 SV=2							49385.6
Protein SON OS=Homo sapiens OX=9606 GN=SON PE=1 SV=4							94360.9
Transcription factor JunD OS=Homo sapiens OX=9606 GN=JUND PE=1 SV=3							114443
ADP-ribosylation factor 3 OS=Homo sapiens OX=9606 GN=ARF3 PE=1 SV=2	115387						132254
Acetyl-CoA carboxylase 1 OS=Homo sapiens OX=9606 GN=ACACA PE=1 SV=2	61521.1						151347
Beta-arrestin-2 OS=Homo sapiens OX=9606 GN=ARRB2 PE=1 SV=2						2.23859e+07	164724
TATA box-binding protein-associated factor RNA polymerase I subunit D OS=Homo sapiens OX=9606 GN=TAF1D PE=1 SV=1							218254
Protein SETSIP OS=Homo sapiens OX=9606 GN=SETSIP PE=1 SV=1							291482
Beta-1,3-galactosyltransferase 6 OS=Homo sapiens OX=9606 GN=B3GALT6 PE=1 SV=2							308852
General transcription factor IIH subunit 2 OS=Homo sapiens OX=9606 GN=GTF2H2 PE=1 SV=1					381272	1.59711e+06	424997
Actin-related protein 2/3 complex subunit 1B OS=Homo sapiens OX=9606 GN=ARPC1B PE=1 SV=3							550608
WD repeat-containing protein 3 OS=Homo sapiens OX=9606 GN=WDR3 PE=1 SV=1	4.13971e+06	4.05451e+06	123376	165035			720320
Replication factor C subunit 3 OS=Homo sapiens OX=9606 GN=RFC3 PE=1 SV=2							723684
Glutaminyl-peptide cyclotransferase-like protein OS=Homo sapiens OX=9606 GN=QPCTL PE=1 SV=2							858878
DNA-directed RNA polymerases I and III subunit RPAC1 OS=Homo sapiens OX=9606 GN=POLR1C PE=1 SV=1						189266	994723
Deoxynucleotidyltransferase terminal-interacting protein 1 OS=Homo sapiens OX=9606 GN=DNTTIP1 PE=1 SV=2							1.10744e+06
Replication factor C subunit 2 OS=Homo sapiens OX=9606 GN=RFC2 PE=1 SV=3							1.1116e+06
eIF5-mimic protein 2 OS=Homo sapiens OX=9606 GN=BZW1 PE=1 SV=1				155591	1.51451e+06	8.45627e+08	1.11872e+06
Mitotic checkpoint protein BUB3 OS=Homo sapiens OX=9606 GN=BUB3 PE=1 SV=1							1.19239e+06
Extended synaptotagmin-2 OS=Homo sapiens OX=9606 GN=ESYT2 PE=1 SV=1	2.9736e+06	2.3261e+06	317121	315042	1.17033e+06	248056	1.93194e+06
Dimethyladenosine transferase 1, mitochondrial OS=Homo sapiens OX=9606 GN=TFB1M PE=1 SV=1							2.22611e+06
Replication factor C subunit 5 OS=Homo sapiens OX=9606 GN=RFC5 PE=1 SV=1							3.26998e+06
Replication factor C subunit 4 OS=Homo sapiens OX=9606 GN=RFC4 PE=1 SV=2							6.92122e+06
28S ribosomal protein S22, mitochondrial OS=Homo sapiens OX=9606 GN=MRPS22 PE=1 SV=1							2.15374e+07
Sister chromatid cohesion protein DCC1 OS=Homo sapiens OX=9606 GN=DSCC1 PE=1 SV=2						85571.7
Sorting nexin-8 OS=Homo sapiens OX=9606 GN=SNX8 PE=1 SV=1						96953.4
Proteasomal ubiquitin receptor ADRM1 OS=Homo sapiens OX=9606 GN=ADRM1 PE=1 SV=2						98224.8
Pseudouridylate synthase 1 homolog OS=Homo sapiens OX=9606 GN=PUS1 PE=1 SV=3						115154
Programmed cell death protein 2 OS=Homo sapiens OX=9606 GN=PDCD2 PE=1 SV=2						122543
Nucleosome assembly protein 1-like 1 OS=Homo sapiens OX=9606 GN=NAP1L1 PE=1 SV=1					2.3908e+06	123956
Phosphatidylinositol 5-phosphate 4-kinase type-2 alpha OS=Homo sapiens OX=9606 GN=PIP4K2A PE=1 SV=2					954150	150515
26S proteasome regulatory subunit 8 OS=Homo sapiens OX=9606 GN=PSMC5 PE=1 SV=1						157726
Protein phosphatase 1 regulatory subunit 15B OS=Homo sapiens OX=9606 GN=PPP1R15B PE=1 SV=1						171762
Hsp90 co-chaperone Cdc37 OS=Homo sapiens OX=9606 GN=CDC37 PE=1 SV=1						227780
Cell division cycle protein 123 homolog OS=Homo sapiens OX=9606 GN=CDC123 PE=1 SV=1						252120
Prolactin regulatory element-binding protein OS=Homo sapiens OX=9606 GN=PREB PE=1 SV=2						257146
Obscurin-like protein 1 OS=Homo sapiens OX=9606 GN=OBSL1 PE=1 SV=4	71859.3	167375				261120
Dolichyl-diphosphooligosaccharide--protein glycosyltransferase 48 kDa subunit OS=Homo sapiens OX=9606 GN=DDOST PE=1 SV=4						274052
LanC-like protein 2 OS=Homo sapiens OX=9606 GN=LANCL2 PE=1 SV=1						279947
N-alpha-acetyltransferase 30 OS=Homo sapiens OX=9606 GN=NAA30 PE=1 SV=1						288519
Kelch domain-containing protein 10 OS=Homo sapiens OX=9606 GN=KLHDC10 PE=1 SV=1						295367
Origin recognition complex subunit 5 OS=Homo sapiens OX=9606 GN=ORC5 PE=1 SV=1						369520
Metastasis-associated protein MTA2 OS=Homo sapiens OX=9606 GN=MTA2 PE=1 SV=1		97703.3				370649
DnaJ homolog subfamily B member 11 OS=Homo sapiens OX=9606 GN=DNAJB11 PE=1 SV=1						406482
Nuclear migration protein nudC OS=Homo sapiens OX=9606 GN=NUDC PE=1 SV=1						420227
RUS family member 1 OS=Homo sapiens OX=9606 GN=RUSF1 PE=1 SV=2						460918
Sorting nexin-9 OS=Homo sapiens OX=9606 GN=SNX9 PE=1 SV=1		82084.8	5.57556e+06	639696		508324
Lysophosphatidylserine lipase ABHD12 OS=Homo sapiens OX=9606 GN=ABHD12 PE=1 SV=2						559289
Myotubularin-related protein 5 OS=Homo sapiens OX=9606 GN=SBF1 PE=1 SV=4		269623	1749245	820342		582195
26S proteasome non-ATPase regulatory subunit 11 OS=Homo sapiens OX=9606 GN=PSMD11 PE=1 SV=3						612893
DnaJ homolog subfamily A member 2 OS=Homo sapiens OX=9606 GN=DNAJA2 PE=1 SV=1						639627
DNA damage-binding protein 2 OS=Homo sapiens OX=9606 GN=DDB2 PE=1 SV=1						782120
COUP transcription factor 2 OS=Homo sapiens OX=9606 GN=NR2F2 PE=1 SV=1						985351
AP-3 complex subunit mu-1 OS=Homo sapiens OX=9606 GN=AP3M1 PE=1 SV=1						1.05249e+06
Cyclic AMP-responsive element-binding protein 1 OS=Homo sapiens OX=9606 GN=CREB1 PE=1 SV=3						1.23519e+06
CST complex subunit STN1 OS=Homo sapiens OX=9606 GN=STN1 PE=1 SV=2						1.30402e+06
Protein-tyrosine sulfotransferase 1 OS=Homo sapiens OX=9606 GN=TPST1 PE=1 SV=1					793288	1.47149e+06
Actin-related protein 3 OS=Homo sapiens OX=9606 GN=ACTR3 PE=1 SV=3						1.56608e+06
TATA-box-binding protein OS=Homo sapiens OX=9606 GN=TBP PE=1 SV=2						1.62379e+06
Zinc finger protein 24 OS=Homo sapiens OX=9606 GN=ZNF24 PE=1 SV=4						2.63105e+06
Programmed cell death protein 2-like OS=Homo sapiens OX=9606 GN=PDCD2L PE=1 SV=1						2.7869e+06
Saccharopine dehydrogenase-like oxidoreductase OS=Homo sapiens OX=9606 GN=SCCPDH PE=1 SV=1						3752422
E3 ubiquitin-protein transferase MAEA OS=Homo sapiens OX=9606 GN=MAEA PE=1 SV=1						3.96539e+06
DnaJ homolog subfamily A member 1 OS=Homo sapiens OX=9606 GN=DNAJA1 PE=1 SV=2						4.74076e+06
28S ribosomal protein S27, mitochondrial OS=Homo sapiens OX=9606 GN=MRPS27 PE=1 SV=3						6.39779e+06
Transducin beta-like protein 2 OS=Homo sapiens OX=9606 GN=TBL2 PE=1 SV=1						1.23899e+07
General transcription factor IIH subunit 4 OS=Homo sapiens OX=9606 GN=GTF2H4 PE=1 SV=1					2.17029e+06	1.49328e+07
Calcium uptake protein 1, mitochondrial OS=Homo sapiens OX=9606 GN=MICU1 PE=1 SV=1					626877	1.65239e+07
Thioredoxin-interacting protein OS=Homo sapiens OX=9606 GN=TXNIP PE=1 SV=1					379548	3.79278e+07
eIF5-mimic protein 1 OS=Homo sapiens OX=9606 GN=BZW2 PE=1 SV=1						1.0533e+08
Desmoglein-1 OS=Homo sapiens OX=9606 GN=DSG1 PE=1 SV=2		3.7306e+06	84315.8		52960.9
Ribosome biogenesis protein WDR12 OS=Homo sapiens OX=9606 GN=WDR12 PE=1 SV=2					54254.6
Myotubularin-related protein 1 OS=Homo sapiens OX=9606 GN=MTMR1 PE=1 SV=4		2.49693e+06	7.83324e+06	602268	64406.7
FAD synthase OS=Homo sapiens OX=9606 GN=FLAD1 PE=1 SV=1					66757.9
Trafficking protein particle complex subunit 6B OS=Homo sapiens OX=9606 GN=TRAPPC6B PE=1 SV=1					88733.7
Phosphatidylinositol 4-phosphate 5-kinase type-1 alpha OS=Homo sapiens OX=9606 GN=PIP5K1A PE=1 SV=1				2.91924e+06	98829.3
Importin subunit alpha-1 OS=Homo sapiens OX=9606 GN=KPNA2 PE=1 SV=1				8.78411e+06	112553
Elongation factor 1-gamma OS=Homo sapiens OX=9606 GN=EEF1G PE=1 SV=3					150876
Serine palmitoyltransferase 1 OS=Homo sapiens OX=9606 GN=SPTLC1 PE=1 SV=1					236588
28S rRNA (cytosine-C(5))-methyltransferase OS=Homo sapiens OX=9606 GN=NSUN5 PE=1 SV=2					237795
Utp12 domain-containing protein OS=Homo sapiens OX=9606 GN=LOC102724159 PE=1 SV=1	2.38881e+06	786246	497105	826085	347493
Transcription factor E2F4 OS=Homo sapiens OX=9606 GN=E2F4 PE=1 SV=2					374195
TATA box-binding protein-associated factor RNA polymerase I subunit A OS=Homo sapiens OX=9606 GN=TAF1A PE=1 SV=1					520548
Tubulin epsilon chain OS=Homo sapiens OX=9606 GN=TUBE1 PE=2 SV=1					523074
Probable ATP-dependent RNA helicase DDX49 OS=Homo sapiens OX=9606 GN=DDX49 PE=1 SV=1					580016
Ribosomal oxygenase 2 OS=Homo sapiens OX=9606 GN=RIOX2 PE=1 SV=1					748865
Tubulin gamma-1 chain OS=Homo sapiens OX=9606 GN=TUBG1 PE=1 SV=2					998716
Glutamate-rich WD repeat-containing protein 1 OS=Homo sapiens OX=9606 GN=GRWD1 PE=1 SV=1					1.0098e+06
Nucleosome assembly protein 1-like 4 OS=Homo sapiens OX=9606 GN=NAP1L4 PE=1 SV=1					1.37807e+06
Mothers against decapentaplegic homolog 3 OS=Homo sapiens OX=9606 GN=SMAD3 PE=1 SV=1					1.95269e+06
N-acylneuraminate cytidylyltransferase OS=Homo sapiens OX=9606 GN=CMAS PE=1 SV=2					2.01753e+06
Histone-binding protein RBBP4 OS=Homo sapiens OX=9606 GN=RBBP4 PE=1 SV=3					4.22215e+06
Phosphatidylinositol 5-phosphate 4-kinase type-2 beta OS=Homo sapiens OX=9606 GN=PIP4K2B PE=1 SV=1					4.37417e+06
Ribosomal RNA processing protein 1 homolog A OS=Homo sapiens OX=9606 GN=RRP1 PE=1 SV=1					4.79821e+06
Tubulin alpha-1B chain OS=Homo sapiens OX=9606 GN=TUBA1B PE=1 SV=1					4877180
Probable ATP-dependent RNA helicase DDX47 OS=Homo sapiens OX=9606 GN=DDX47 PE=1 SV=1					5.72131e+06
F-box/WD repeat-containing protein 1A OS=Homo sapiens OX=9606 GN=BTRC PE=1 SV=1	76022.5		391666	1.83426e+07	7138501
AP-2 complex subunit mu OS=Homo sapiens OX=9606 GN=AP2M1 PE=1 SV=2					9.32146e+06
Tubulin beta chain OS=Homo sapiens OX=9606 GN=TUBB PE=1 SV=2					1.22352e+07
Trifunctional enzyme subunit beta, mitochondrial OS=Homo sapiens OX=9606 GN=HADHB PE=1 SV=3				745412	1.22385e+07
Phosphatidylinositol 5-phosphate 4-kinase type-2 gamma OS=Homo sapiens OX=9606 GN=PIP4K2C PE=1 SV=3				99479.2	1.23295e+07
Peptidyl-prolyl cis-trans isomerase FKBP8 OS=Homo sapiens OX=9606 GN=FKBP8 PE=1 SV=2					1.40164e+07
Translocation protein SEC62 OS=Homo sapiens OX=9606 GN=SEC62 PE=1 SV=1				91465	1.8283e+07
Integrin beta-8 OS=Homo sapiens OX=9606 GN=ITGB8 PE=1 SV=1					19233150
Tubby-related protein 3 OS=Homo sapiens OX=9606 GN=TULP3 PE=1 SV=2				115196	1.93538e+07
RuvB-like 2 OS=Homo sapiens OX=9606 GN=RUVBL2 PE=1 SV=3					9.29022e+07
RuvB-like 1 OS=Homo sapiens OX=9606 GN=RUVBL1 PE=1 SV=1					1.24392e+08
Selenocysteine-specific elongation factor OS=Homo sapiens OX=9606 GN=EEFSEC PE=1 SV=4			1.81361e+07	70127.6
Mitogen-activated protein kinase kinase kinase kinase 4 OS=Homo sapiens OX=9606 GN=MAP4K4 PE=1 SV=2				75450
TBC1 domain family member 10A OS=Homo sapiens OX=9606 GN=TBC1D10A PE=1 SV=1				89285
Junction plakoglobin OS=Homo sapiens OX=9606 GN=JUP PE=1 SV=3		5.53658e+06	502580	101444
Polycomb protein EED OS=Homo sapiens OX=9606 GN=EED PE=1 SV=2				105073
Pyruvate kinase PKM OS=Homo sapiens OX=9606 GN=PKM PE=1 SV=4				115817
Zinc-alpha-2-glycoprotein OS=Homo sapiens OX=9606 GN=AZGP1 PE=1 SV=2		164028		116806
Heat shock cognate 71 kDa protein OS=Homo sapiens OX=9606 GN=HSPA8 PE=1 SV=1	560534	1.82979e+06	1.05998e+07	117688
Synaptotagmin-1 OS=Homo sapiens OX=9606 GN=SYT1 PE=1 SV=1				119726
U4/U6 small nuclear ribonucleoprotein Prp3 OS=Homo sapiens OX=9606 GN=PRPF3 PE=1 SV=2	2.85794e+07	4.73299e+06		123342
General transcription and DNA repair factor IIH helicase subunit XPB OS=Homo sapiens OX=9606 GN=ERCC3 PE=1 SV=1	3.61373e+06	104557		125654
Ribosomal RNA processing protein 1 homolog B OS=Homo sapiens OX=9606 GN=RRP1B PE=1 SV=3				133322
Ubiquitin carboxyl-terminal hydrolase 22 OS=Homo sapiens OX=9606 GN=USP22 PE=1 SV=2				135784
IQ calmodulin-binding motif-containing protein 1 OS=Homo sapiens OX=9606 GN=IQCB1 PE=1 SV=1				135945
Brain-specific angiogenesis inhibitor 1-associated protein 2 OS=Homo sapiens OX=9606 GN=BAIAP2 PE=1 SV=1				155606
Importin subunit alpha-7 OS=Homo sapiens OX=9606 GN=KPNA6 PE=1 SV=1				172943
Transcriptional-regulating factor 1 OS=Homo sapiens OX=9606 GN=TRERF1 PE=1 SV=1				200716
A-kinase anchor protein 17A OS=Homo sapiens OX=9606 GN=AKAP17A PE=1 SV=2				229135
Glycylpeptide N-tetradecanoyltransferase 1 OS=Homo sapiens OX=9606 GN=NMT1 PE=1 SV=2				230922
Bardet-Biedl syndrome 1 protein OS=Homo sapiens OX=9606 GN=BBS1 PE=1 SV=1				252746
Nucleoporin NDC1 OS=Homo sapiens OX=9606 GN=NDC1 PE=1 SV=2				270223
Protein disulfide-isomerase OS=Homo sapiens OX=9606 GN=P4HB PE=1 SV=3				278123
Poly(A) RNA polymerase, mitochondrial OS=Homo sapiens OX=9606 GN=MTPAP PE=1 SV=1				283689
Rab11 family-interacting protein 2 OS=Homo sapiens OX=9606 GN=RAB11FIP2 PE=1 SV=1				320491
Probable ATP-dependent RNA helicase DDX56 OS=Homo sapiens OX=9606 GN=DDX56 PE=1 SV=1				361163
Coatomer subunit delta OS=Homo sapiens OX=9606 GN=ARCN1 PE=1 SV=1				364362
DNA polymerase epsilon subunit 2 OS=Homo sapiens OX=9606 GN=POLE2 PE=1 SV=2				368738
E3 ubiquitin-protein ligase Midline-1 OS=Homo sapiens OX=9606 GN=MID1 PE=1 SV=1				380341
Insulin receptor substrate 4 OS=Homo sapiens OX=9606 GN=IRS4 PE=1 SV=1	329412	110718	85468.3	421752
Centrosomal protein of 57 kDa OS=Homo sapiens OX=9606 GN=CEP57 PE=1 SV=2				438044
Abl interactor 2 OS=Homo sapiens OX=9606 GN=ABI2 PE=1 SV=1				458250
tRNA (adenine(58)-N(1))-methyltransferase non-catalytic subunit TRM6 OS=Homo sapiens OX=9606 GN=TRMT6 PE=1 SV=1				466521
Protein RCC2 OS=Homo sapiens OX=9606 GN=RCC2 PE=1 SV=2				527950
RNA-binding protein RO60 OS=Homo sapiens OX=9606 GN=RO60 PE=1 SV=2				568108
Desmoplakin OS=Homo sapiens OX=9606 GN=DSP PE=1 SV=3		8.6676e+06	963470	573985
U4/U6 small nuclear ribonucleoprotein Prp31 OS=Homo sapiens OX=9606 GN=PRPF31 PE=1 SV=2				603333
FAST kinase domain-containing protein 2, mitochondrial OS=Homo sapiens OX=9606 GN=FASTKD2 PE=1 SV=1				604967
Importin subunit alpha-5 OS=Homo sapiens OX=9606 GN=KPNA1 PE=1 SV=3				708191
DnaJ homolog subfamily C member 1 OS=Homo sapiens OX=9606 GN=DNAJC1 PE=1 SV=1				709642
Diacylglycerol kinase epsilon OS=Homo sapiens OX=9606 GN=DGKE PE=1 SV=1				790861
PAT complex subunit CCDC47 OS=Homo sapiens OX=9606 GN=CCDC47 PE=1 SV=1				904013
Kelch-like protein 3 OS=Homo sapiens OX=9606 GN=KLHL3 PE=1 SV=2				920831
Tubby protein homolog OS=Homo sapiens OX=9606 GN=TUB PE=1 SV=1				1.09951e+06
26S proteasome non-ATPase regulatory subunit 3 OS=Homo sapiens OX=9606 GN=PSMD3 PE=1 SV=2				1.10789e+06
Recombining binding protein suppressor of hairless OS=Homo sapiens OX=9606 GN=RBPJ PE=1 SV=3				1.24066e+06
Pleiotropic regulator 1 OS=Homo sapiens OX=9606 GN=PLRG1 PE=1 SV=1				1.26024e+06
DnaJ homolog subfamily C member 7 OS=Homo sapiens OX=9606 GN=DNAJC7 PE=1 SV=2				1.27802e+06
Cytidine and dCMP deaminase domain-containing protein 1 OS=Homo sapiens OX=9606 GN=CDADC1 PE=1 SV=1				1.53965e+06
CDK5 regulatory subunit-associated protein 3 OS=Homo sapiens OX=9606 GN=CDK5RAP3 PE=1 SV=2				1.5528e+06
Pre-mRNA-processing factor 19 OS=Homo sapiens OX=9606 GN=PRPF19 PE=1 SV=1				1.72619e+06
Nucleolar protein 58 OS=Homo sapiens OX=9606 GN=NOP58 PE=1 SV=1				1.87898e+06
T-complex protein 1 subunit theta OS=Homo sapiens OX=9606 GN=CCT8 PE=1 SV=4				2.31416e+06
Histone deacetylase 1 OS=Homo sapiens OX=9606 GN=HDAC1 PE=1 SV=1				2.37228e+06
Kelch-like protein 2 OS=Homo sapiens OX=9606 GN=KLHL2 PE=1 SV=2				2.39734e+06
T-complex protein 1 subunit epsilon OS=Homo sapiens OX=9606 GN=CCT5 PE=1 SV=1				2.48728e+06
Elongator complex protein 3 OS=Homo sapiens OX=9606 GN=ELP3 PE=1 SV=2				2.59993e+06
Histone deacetylase 2 OS=Homo sapiens OX=9606 GN=HDAC2 PE=1 SV=2				4.07205e+06
Complex I assembly factor ACAD9, mitochondrial OS=Homo sapiens OX=9606 GN=ACAD9 PE=1 SV=1				4.32951e+06
60 kDa heat shock protein, mitochondrial OS=Homo sapiens OX=9606 GN=HSPD1 PE=1 SV=2				4713537
T-complex protein 1 subunit beta OS=Homo sapiens OX=9606 GN=CCT2 PE=1 SV=4				4.83702e+06
General transcription factor 3C polypeptide 5 OS=Homo sapiens OX=9606 GN=GTF3C5 PE=1 SV=2				5.74271e+06
T-complex protein 1 subunit gamma OS=Homo sapiens OX=9606 GN=CCT3 PE=1 SV=4				6.48296e+06
Target of EGR1 protein 1 OS=Homo sapiens OX=9606 GN=TOE1 PE=1 SV=1				6.54019e+06
T-complex protein 1 subunit delta OS=Homo sapiens OX=9606 GN=CCT4 PE=1 SV=4				6.92917e+06
Serine/threonine-protein phosphatase 2A 65 kDa regulatory subunit A alpha isoform OS=Homo sapiens OX=9606 GN=PPP2R1A PE=1 SV=4				7.32314e+06
T-complex protein 1 subunit zeta OS=Homo sapiens OX=9606 GN=CCT6A PE=1 SV=3				7.98647e+06
T-complex protein 1 subunit eta OS=Homo sapiens OX=9606 GN=CCT7 PE=1 SV=2				8.5625e+06
U4/U6 small nuclear ribonucleoprotein Prp4 OS=Homo sapiens OX=9606 GN=PRPF4 PE=1 SV=2				1.66997e+07
Sphingosine-1-phosphate lyase 1 OS=Homo sapiens OX=9606 GN=SGPL1 PE=1 SV=3				2.44952e+07
Katanin p60 ATPase-containing subunit A1 OS=Homo sapiens OX=9606 GN=KATNA1 PE=1 SV=1				2.9163e+07
Heterogeneous nuclear ribonucleoprotein A1 OS=Homo sapiens OX=9606 GN=HNRNPA1 PE=1 SV=5			65844.1
Myotubularin-related protein 2 OS=Homo sapiens OX=9606 GN=MTMR2 PE=1 SV=4			74161.4
Arginase-1 OS=Homo sapiens OX=9606 GN=ARG1 PE=1 SV=2		2.08374e+06	76083.9
V-type proton ATPase catalytic subunit A OS=Homo sapiens OX=9606 GN=ATP6V1A PE=1 SV=2			80543.7
Annexin A2 OS=Homo sapiens OX=9606 GN=ANXA2 PE=1 SV=2		732509	82615.7
Cytoskeleton-associated protein 4 OS=Homo sapiens OX=9606 GN=CKAP4 PE=1 SV=2			89422.9
Cell division cycle protein 16 homolog OS=Homo sapiens OX=9606 GN=CDC16 PE=1 SV=2			92021.7
Extended synaptotagmin-1 OS=Homo sapiens OX=9606 GN=ESYT1 PE=1 SV=1			97796.6
Ran-binding protein 10 OS=Homo sapiens OX=9606 GN=RANBP10 PE=1 SV=1			105530
Histone H2B type 1-K OS=Homo sapiens OX=9606 GN=H2BC12 PE=1 SV=3	97441.9		120391
E3 ubiquitin/ISG15 ligase TRIM25 OS=Homo sapiens OX=9606 GN=TRIM25 PE=1 SV=2			121134
WD repeat-containing protein 6 OS=Homo sapiens OX=9606 GN=WDR6 PE=1 SV=1	980118	3.99226e+06	124328
Protein asteroid homolog 1 OS=Homo sapiens OX=9606 GN=ASTE1 PE=1 SV=1			125814
U3 small nucleolar RNA-associated protein 4 homolog OS=Homo sapiens OX=9606 GN=UTP4 PE=1 SV=1			130507
Focadhesin OS=Homo sapiens OX=9606 GN=FOCAD PE=1 SV=2			134263
Endoplasmic reticulum chaperone BiP OS=Homo sapiens OX=9606 GN=HSPA5 PE=1 SV=2	555567	5.61047e+06	145299
Forkhead box protein K2 OS=Homo sapiens OX=9606 GN=FOXK2 PE=1 SV=3	1.07271e+06	6.31622e+07	155275
Origin recognition complex subunit 2 OS=Homo sapiens OX=9606 GN=ORC2 PE=1 SV=2			157934
Inositol polyphosphate 5-phosphatase OCRL OS=Homo sapiens OX=9606 GN=OCRL PE=1 SV=3	55471	819370	178286
Guanine nucleotide-binding protein-like 3-like protein OS=Homo sapiens OX=9606 GN=GNL3L PE=1 SV=1			188259
Carbohydrate sulfotransferase 3 OS=Homo sapiens OX=9606 GN=CHST3 PE=1 SV=3	945860	8.34828e+06	229622
X-ray repair cross-complementing protein 6 OS=Homo sapiens OX=9606 GN=XRCC6 PE=1 SV=2			263552
Sorting nexin-33 OS=Homo sapiens OX=9606 GN=SNX33 PE=1 SV=1			264848
Zinc finger protein with KRAB and SCAN domains 8 OS=Homo sapiens OX=9606 GN=ZKSCAN8 PE=1 SV=2			281903
Nucleolar protein 56 OS=Homo sapiens OX=9606 GN=NOP56 PE=1 SV=4			290426
Kinesin-like protein KIF2A OS=Homo sapiens OX=9606 GN=KIF2A PE=1 SV=3	2.04506e+06		340900
Transducin beta-like protein 3 OS=Homo sapiens OX=9606 GN=TBL3 PE=1 SV=2	1.62935e+07	8.60741e+06	395315
Merlin OS=Homo sapiens OX=9606 GN=NF2 PE=1 SV=1			397961
Signal recognition particle receptor subunit alpha OS=Homo sapiens OX=9606 GN=SRPRA PE=1 SV=2			432172
Stress-70 protein, mitochondrial OS=Homo sapiens OX=9606 GN=HSPA9 PE=1 SV=2		197341	449168
General transcription factor IIH subunit 1 OS=Homo sapiens OX=9606 GN=GTF2H1 PE=1 SV=1			479732
AP-3 complex subunit beta-1 OS=Homo sapiens OX=9606 GN=AP3B1 PE=1 SV=3			502178
Melanoma-associated antigen D2 OS=Homo sapiens OX=9606 GN=MAGED2 PE=1 SV=2			584587
Serine/threonine-protein phosphatase 2A regulatory subunit B'' subunit beta OS=Homo sapiens OX=9606 GN=PPP2R3B PE=1 SV=2			712406
Probable ATP-dependent RNA helicase DDX52 OS=Homo sapiens OX=9606 GN=DDX52 PE=1 SV=4			805386
Dolichyl-diphosphooligosaccharide--protein glycosyltransferase subunit 1 OS=Homo sapiens OX=9606 GN=RPN1 PE=1 SV=1			1.00797e+06
Gamma-taxilin OS=Homo sapiens OX=9606 GN=TXLNG PE=1 SV=2			1.2547e+06
Crossover junction endonuclease EME1 OS=Homo sapiens OX=9606 GN=EME1 PE=1 SV=2			1.38047e+06
HBS1-like protein OS=Homo sapiens OX=9606 GN=HBS1L PE=1 SV=1	387587	7.21223e+06	1.39885e+06
Pescadillo homolog OS=Homo sapiens OX=9606 GN=PES1 PE=1 SV=1			1.43391e+06
Protein arginine N-methyltransferase 5 OS=Homo sapiens OX=9606 GN=PRMT5 PE=1 SV=4			1.67093e+06
DNA-directed RNA polymerase I subunit RPA34 OS=Homo sapiens OX=9606 GN=POLR1G PE=1 SV=1	192009	1107329	2.62335e+06
Acylamino-acid-releasing enzyme OS=Homo sapiens OX=9606 GN=APEH PE=1 SV=4		69359
Integrator complex subunit 13 OS=Homo sapiens OX=9606 GN=INTS13 PE=1 SV=2		74003.2
DNA replication licensing factor MCM7 OS=Homo sapiens OX=9606 GN=MCM7 PE=1 SV=4		78324.3
DNA-directed RNA polymerase I subunit RPA1 OS=Homo sapiens OX=9606 GN=POLR1A PE=1 SV=2		79708.9
Vitamin K-dependent gamma-carboxylase OS=Homo sapiens OX=9606 GN=GGCX PE=1 SV=2		81082.8
WD repeat-containing and planar cell polarity effector protein fritz homolog OS=Homo sapiens OX=9606 GN=WDPCP PE=1 SV=2		81320.1
ATP-binding cassette sub-family F member 1 OS=Homo sapiens OX=9606 GN=ABCF1 PE=1 SV=2		88122.7
Cholinesterase OS=Homo sapiens OX=9606 GN=BCHE PE=1 SV=1		92881.4
Heat shock protein HSP 90-alpha OS=Homo sapiens OX=9606 GN=HSP90AA1 PE=1 SV=5	146488	96640.9
Bardet-Biedl syndrome 2 protein OS=Homo sapiens OX=9606 GN=BBS2 PE=1 SV=2		104672
Exocyst complex component 8 OS=Homo sapiens OX=9606 GN=EXOC8 PE=1 SV=2		112755
RNA polymerase II-associated protein 3 OS=Homo sapiens OX=9606 GN=RPAP3 PE=1 SV=2		130580
ATP-dependent RNA helicase DDX51 OS=Homo sapiens OX=9606 GN=DDX51 PE=1 SV=3		132452
Arachidonate 12-lipoxygenase, 12R-type OS=Homo sapiens OX=9606 GN=ALOX12B PE=1 SV=1		143768
Histone-lysine N-methyltransferase NSD2 OS=Homo sapiens OX=9606 GN=NSD2 PE=1 SV=1		143792
Protein S100-A14 OS=Homo sapiens OX=9606 GN=S100A14 PE=1 SV=1		151657
WD repeat-containing protein 43 OS=Homo sapiens OX=9606 GN=WDR43 PE=1 SV=3		170020
TATA box-binding protein-associated factor RNA polymerase I subunit C OS=Homo sapiens OX=9606 GN=TAF1C PE=1 SV=2		173263
Next to BRCA1 gene 1 protein OS=Homo sapiens OX=9606 GN=NBR1 PE=1 SV=3	71854.6	174486
Bardet-Biedl syndrome 7 protein OS=Homo sapiens OX=9606 GN=BBS7 PE=1 SV=2		189627
Cullin-4A OS=Homo sapiens OX=9606 GN=CUL4A PE=1 SV=3	3.81619e+06	216104
Exocyst complex component 7 OS=Homo sapiens OX=9606 GN=EXOC7 PE=1 SV=3		225426
Caspase-14 OS=Homo sapiens OX=9606 GN=CASP14 PE=1 SV=2		258092
Zinc finger protein 64 OS=Homo sapiens OX=9606 GN=ZFP64 PE=1 SV=3		264302
E3 ubiquitin-protein ligase ZFP91 OS=Homo sapiens OX=9606 GN=ZFP91 PE=1 SV=1		270768
Vacuolar protein sorting-associated protein 52 homolog OS=Homo sapiens OX=9606 GN=VPS52 PE=1 SV=1		277118
Gamma-glutamylcyclotransferase OS=Homo sapiens OX=9606 GN=GGCT PE=1 SV=1		297497
Ubiquitin carboxyl-terminal hydrolase 7 OS=Homo sapiens OX=9606 GN=USP7 PE=1 SV=2		325155
Exocyst complex component 5 OS=Homo sapiens OX=9606 GN=EXOC5 PE=1 SV=1		344667
A disintegrin and metalloproteinase with thrombospondin motifs 1 OS=Homo sapiens OX=9606 GN=ADAMTS1 PE=1 SV=4	690300	351999
DNA repair protein XRCC1 OS=Homo sapiens OX=9606 GN=XRCC1 PE=1 SV=3		373571
Short transient receptor potential channel 4-associated protein OS=Homo sapiens OX=9606 GN=TRPC4AP PE=1 SV=2	128004	376088
Peroxiredoxin-2 OS=Homo sapiens OX=9606 GN=PRDX2 PE=1 SV=5		384714
DNA replication licensing factor MCM5 OS=Homo sapiens OX=9606 GN=MCM5 PE=1 SV=5	1.08284e+06	403030
Desmocollin-1 OS=Homo sapiens OX=9606 GN=DSC1 PE=1 SV=2		441142
Cullin-4B OS=Homo sapiens OX=9606 GN=CUL4B PE=1 SV=4		517541
Threonine--tRNA ligase, mitochondrial OS=Homo sapiens OX=9606 GN=TARS2 PE=1 SV=1		531312
Nucleolar protein 11 OS=Homo sapiens OX=9606 GN=NOL11 PE=1 SV=1		538125
Arfaptin-1 OS=Homo sapiens OX=9606 GN=ARFIP1 PE=1 SV=2		558245
Protein 4.1 OS=Homo sapiens OX=9606 GN=EPB41 PE=1 SV=4		561750
Band 4.1-like protein 3 OS=Homo sapiens OX=9606 GN=EPB41L3 PE=1 SV=2	371118	667192
DnaJ homolog subfamily C member 14 OS=Homo sapiens OX=9606 GN=DNAJC14 PE=2 SV=2		679591
Protein-glutamine gamma-glutamyltransferase K OS=Homo sapiens OX=9606 GN=TGM1 PE=1 SV=4		806440
Band 4.1-like protein 2 OS=Homo sapiens OX=9606 GN=EPB41L2 PE=1 SV=1	226357	853106
Muskelin OS=Homo sapiens OX=9606 GN=MKLN1 PE=1 SV=2		1.01174e+06
Peroxisomal bifunctional enzyme OS=Homo sapiens OX=9606 GN=EHHADH PE=1 SV=3		1.11371e+06
Origin recognition complex subunit 3 OS=Homo sapiens OX=9606 GN=ORC3 PE=1 SV=1		1.12297e+06
AFG3-like protein 2 OS=Homo sapiens OX=9606 GN=AFG3L2 PE=1 SV=2		1.12817e+06
TBC1 domain family member 10B OS=Homo sapiens OX=9606 GN=TBC1D10B PE=1 SV=3	66920.9	1.12851e+06
Plakophilin-1 OS=Homo sapiens OX=9606 GN=PKP1 PE=1 SV=2		1.21872e+06
Junctophilin-1 OS=Homo sapiens OX=9606 GN=JPH1 PE=1 SV=2		1.405e+06
Protein-glutamine gamma-glutamyltransferase E OS=Homo sapiens OX=9606 GN=TGM3 PE=1 SV=4		1.5586e+06
Exocyst complex component 3 OS=Homo sapiens OX=9606 GN=EXOC3 PE=1 SV=3	8.24189e+06	1.56191e+06
Centrosomal protein of 78 kDa OS=Homo sapiens OX=9606 GN=CEP78 PE=1 SV=1		1.64296e+06
N-alpha-acetyltransferase 35, NatC auxiliary subunit OS=Homo sapiens OX=9606 GN=NAA35 PE=1 SV=1		1.71604e+06
Carnitine O-palmitoyltransferase 1, liver isoform OS=Homo sapiens OX=9606 GN=CPT1A PE=1 SV=2		1.83553e+06
E3 ubiquitin-protein ligase TRIM56 OS=Homo sapiens OX=9606 GN=TRIM56 PE=1 SV=3	2.52818e+06	1.88125e+06
Cell cycle checkpoint protein RAD17 OS=Homo sapiens OX=9606 GN=RAD17 PE=1 SV=2		1.96314e+06
Phosphatidylinositol 4-phosphate 5-kinase type-1 gamma OS=Homo sapiens OX=9606 GN=PIP5K1C PE=1 SV=2	209466	2.16593e+06
DnaJ homolog subfamily C member 2 OS=Homo sapiens OX=9606 GN=DNAJC2 PE=1 SV=4		2.76593e+06
Band 4.1-like protein 1 OS=Homo sapiens OX=9606 GN=EPB41L1 PE=1 SV=2		2.77332e+06
Serpin B12 OS=Homo sapiens OX=9606 GN=SERPINB12 PE=1 SV=1		2.97903e+06
Rab11 family-interacting protein 1 OS=Homo sapiens OX=9606 GN=RAB11FIP1 PE=1 SV=3	765326	3.20406e+06
Skin-specific protein 32 OS=Homo sapiens OX=9606 GN=XP32 PE=1 SV=1		4.65954e+06
Pleckstrin homology-like domain family B member 3 OS=Homo sapiens OX=9606 GN=PHLDB3 PE=1 SV=3		9.25536e+06
Cullin-2 OS=Homo sapiens OX=9606 GN=CUL2 PE=1 SV=2	4.42351e+06	1.16683e+07
Protein arginine N-methyltransferase 7 OS=Homo sapiens OX=9606 GN=PRMT7 PE=1 SV=1	105160	1.26218e+07
Metastasis-associated protein MTA1 OS=Homo sapiens OX=9606 GN=MTA1 PE=1 SV=2	5.69888e+06	2.552e+07
WD repeat-containing protein 48 OS=Homo sapiens OX=9606 GN=WDR48 PE=1 SV=1	1.02323e+06	3.12956e+07
General transcription and DNA repair factor IIH helicase subunit XPD OS=Homo sapiens OX=9606 GN=ERCC2 PE=1 SV=1	6.20305e+06	5.80987e+07
Trifunctional enzyme subunit alpha, mitochondrial OS=Homo sapiens OX=9606 GN=HADHA PE=1 SV=2	3.90884e+06	2.13236e+08
Kinesin-like protein KIF3A OS=Homo sapiens OX=9606 GN=KIF3A PE=1 SV=4	74786.7
Small nuclear ribonucleoprotein Sm D2 OS=Homo sapiens OX=9606 GN=SNRPD2 PE=1 SV=1	84448.6
Heterogeneous nuclear ribonucleoproteins A2/B1 OS=Homo sapiens OX=9606 GN=HNRNPA2B1 PE=1 SV=2	84520
Oxysterol-binding protein-related protein 10 OS=Homo sapiens OX=9606 GN=OSBPL10 PE=1 SV=2	90980.9
Cullin-5 OS=Homo sapiens OX=9606 GN=CUL5 PE=1 SV=4	96285.7
Kinesin-like protein KIF2C OS=Homo sapiens OX=9606 GN=KIF2C PE=1 SV=2	182932
FACT complex subunit SSRP1 OS=Homo sapiens OX=9606 GN=SSRP1 PE=1 SV=1	207440
Sodium/potassium-transporting ATPase subunit alpha-1 OS=Homo sapiens OX=9606 GN=ATP1A1 PE=1 SV=1	212208
Vacuolar protein sorting-associated protein 35 OS=Homo sapiens OX=9606 GN=VPS35 PE=1 SV=2	225293
DnaJ homolog subfamily C member 10 OS=Homo sapiens OX=9606 GN=DNAJC10 PE=1 SV=2	241749
Dachshund homolog 1 OS=Homo sapiens OX=9606 GN=DACH1 PE=1 SV=4	257203
Heat shock protein HSP 90-beta OS=Homo sapiens OX=9606 GN=HSP90AB1 PE=1 SV=4	310488
Forkhead box protein K1 OS=Homo sapiens OX=9606 GN=FOXK1 PE=1 SV=1	343223
X-ray repair cross-complementing protein 5 OS=Homo sapiens OX=9606 GN=XRCC5 PE=1 SV=3	381853
CCR4-NOT transcription complex subunit 10 OS=Homo sapiens OX=9606 GN=CNOT10 PE=1 SV=1	970972
Translocation protein SEC63 homolog OS=Homo sapiens OX=9606 GN=SEC63 PE=1 SV=2	3.29231e+06
GTP-binding protein 1 OS=Homo sapiens OX=9606 GN=GTPBP1 PE=1 SV=3
Heat shock 70 kDa protein 4 OS=Homo sapiens OX=9606 GN=HSPA4 PE=1 SV=4
